# Supplementary material for: Chronic Ethanol Exposure Produces Time- and Brain Region-Dependent Changes in Gene Coexpression Networks
Source: PLoS One. 2015 Mar 24;10(3):e0121522. doi: 10.1371/journal.pone.0121522 (PMC4372440; doi:10.1371/journal.pone.0121522)
Supplement: S1 Table — (XLSX) [file pone.0121522.s006.xlsx]

## Sheet: AMY
AMY Module	Module #	Z-Score
floralwhite	AMY/1	126.141
darkgreen	AMY/10	21.1144
darkgrey	AMY/11	69.4994
darkmagenta	AMY/12	11.9816
darkolivegreen	AMY/13	28.257
darkorange	AMY/14	28.8422
darkorange2	AMY/15	32.2882
darkred	AMY/16	52.3116
darkturquoise	AMY/17	5.21906
green	AMY/18	5.57862
grey60	AMY/19	84.886
greenyellow	AMY/2	86.1124
ivory	AMY/20	66.1185
lightcyan	AMY/21	3.71342
lightcyan1	AMY/22	23.683
lightsteelblue1	AMY/23	88.4813
lightyellow	AMY/24	14.5318
magenta	AMY/25	13.8553
mediumpurple3	AMY/26	124.151
midnightblue	AMY/27	16.3899
orange	AMY/28	42.1041
orangered4	AMY/29	27.5139
sienna3	AMY/3	113.325
paleturquoise	AMY/30	101.656
pink	AMY/31	103.362
plum1	AMY/32	10.8977
purple	AMY/33	19.0293
red	AMY/34	35.5935
saddlebrown	AMY/35	3.32501
salmon	AMY/36	35.5069
skyblue	AMY/37	2.97923
skyblue3	AMY/38	134.846
steelblue	AMY/39	31.6605
royalblue	AMY/4	82.2105
tan	AMY/40	104.083
turquoise	AMY/41	224.494
violet	AMY/42	2.59525
white	AMY/43	41.7558
yellow	AMY/44	19.0376
yellowgreen	AMY/45	0.951256
lightgreen	AMY/5	146.732
black	AMY/6	35.7972
blue	AMY/7	7.58989
brown	AMY/8	-1.32232
cyan	AMY/9	7.28933
grey		30.4187
random		-0.712285

## Sheet: NAC
NAC Module	Module #	Z-Score
magenta	NAC/1	0.990891
darkgreen	NAC/10	0.661887
darkgrey	NAC/11	0.938215
darkmagenta	NAC/12	1.16234
darkolivegreen	NAC/13	-1.1148
darkorange	NAC/14	-0.878757
darkturquoise	NAC/15	0.0608999
green	NAC/16	0.0176311
greenyellow	NAC/17	2.22203
grey60	NAC/18	0.830425
lightcyan	NAC/19	2.11732
yellowgreen	NAC/2	-0.356274
lightyellow	NAC/20	-0.0041836
midnightblue	NAC/21	0.84534
paleturquoise	NAC/22	1.19029
pink	NAC/23	-1.25872
purple	NAC/24	-1.4846
red	NAC/25	-0.477116
royalblue	NAC/26	0.467673
saddlebrown	NAC/27	-0.745328
salmon	NAC/28	-0.939809
sienna3	NAC/29	0.366506
darkred	NAC/3	-0.483906
skyblue	NAC/30	-0.100909
steelblue	NAC/31	-0.734075
tan	NAC/32	-1.0177
turquoise	NAC/33	0.680474
violet	NAC/34	-0.860714
white	NAC/35	0.00108143
yellow	NAC/36	-2.00414
lightgreen	NAC/4	0.530092
orange	NAC/5	-0.190517
black	NAC/6	0.175187
blue	NAC/7	0.261747
brown	NAC/8	-0.129573
cyan	NAC/9	-1.17393
grey		-1.4383
random		-0.352431

## Sheet: PFC
PFC Module	Module #	Z-Score
grey60	PFC/1	0.731962
darkolivegreen	PFC/10	0.711617
darkorange	PFC/11	-1.60027
darkred	PFC/12	-0.427073
green	PFC/13	-0.352568
greenyellow	PFC/14	-0.191759
lightcyan	PFC/15	-1.18402
lightgreen	PFC/16	-0.151503
lightyellow	PFC/17	-0.0109821
magenta	PFC/18	0.0238773
midnightblue	PFC/19	-0.731644
darkturquoise	PFC/2	-0.448639
orange	PFC/20	-0.72539
paleturquoise	PFC/21	0.367549
pink	PFC/22	0.675048
purple	PFC/23	-0.219201
red	PFC/24	-1.00567
royalblue	PFC/25	1.29158
saddlebrown	PFC/26	-1.20388
salmon	PFC/27	-0.316208
skyblue	PFC/28	-0.240422
steelblue	PFC/29	0.136689
black	PFC/3	0.272176
tan	PFC/30	-0.364966
turquoise	PFC/31	1.18098
violet	PFC/32	0.0794028
white	PFC/33	0.803468
yellow	PFC/34	-0.0204624
blue	PFC/4	0.261621
brown	PFC/5	-0.456814
cyan	PFC/6	-0.0870673
darkgreen	PFC/7	-0.208142
darkgrey	PFC/8	0.777019
darkmagenta	PFC/9	0.561575
grey		0.202216
random		0.323049

## Sheet: Liver
Liver Module	Z-Score
black	0.733614
blue	-0.870917
brown	0.0574282
cyan	-0.517351
darkgreen	0.853825
darkgrey	-0.339706
darkred	-0.132893
darkturquoise	-0.404114
green	1.01435
greenyellow	-0.113256
grey	-1.22486
grey60	-0.0785264
lightcyan	1.41389
lightgreen	0.302079
lightyellow	-0.973493
magenta	1.16428
midnightblue	-1.14502
pink	0.996933
purple	-0.733087
red	-0.262429
royalblue	-2.185
salmon	0.839441
tan	0.263327
turquoise	-0.688075
yellow	1.15922
random	-0.0302433
