# Supplementary material for: Chronic Ethanol Exposure Produces Time- and Brain Region-Dependent Changes in Gene Coexpression Networks
Source: PLoS One. 2015 Mar 24;10(3):e0121522. doi: 10.1371/journal.pone.0121522 (PMC4372440; doi:10.1371/journal.pone.0121522)
Supplement: S2 Table — (XLSX) [file pone.0121522.s007.xlsx]

## Sheet: Immune-related genes
Gene Symbol
Abcf1
Acvr1
Acvr2a
Acvrl1
Adamts1
Adamts2
Adamts5
Adamts8
Adar
Adora1
Ager
Agfg1
Ahsg
Aif1
Aim2
Aimp1
Akt1
Amh
Amhr2
Anxa11
Apcs
Aplnr
Apoa2
Apol7a
Apol8
Areg
Arl5b
Atf1
Atf2
Atf5
B2m
Bag3
Bambi
Bcl10
Bcl2
Bcl2l1
Bcl3
Bcl6
Bdnf
Bglap2
Birc2
Birc3
Blnk
Bmp1
Bmp10
Bmp15
Bmp2
Bmp3
Bmp4
Bmp5
Bmp6
Bmp7
Bmp8b
Bmper
Bmpr1a
Bmpr1b
Bmpr2
Bst2
Btk
Btla
C3
C3ar1
C4b
Card10
Card6
Casp1
Casp12
Casp8
Cast
Cav1
Cbfb
Cblb
Ccbp2
Ccl1
Ccl11
Ccl12
Ccl17
Ccl19
Ccl2
Ccl20
Ccl22
Ccl24
Ccl25
Ccl27a
Ccl28
Ccl3
Ccl4
Ccl5
Ccl6
Ccl7
Ccl8
Ccl9
Ccr1
Ccr10
Ccr1l1
Ccr2
Ccr3
Ccr4
Ccr5
Ccr6
Ccr7
Ccr8
Ccr9
Ccrl1
Ccrl2
Cd14
Cd180
Cd27
Cd28
Cd4
Cd40
Cd40lg
Cd44
Cd70
Cd74
Cd79a
Cd80
Cd86
Cd97
Cdc25a
Cdh1
Cdh2
Cdh3
Cdh4
Cdk2
Cdk4
Cdkn1a
Cdkn1b
Cdkn2b
Cebpb
Cer1
Cflar
Chrd
Chuk
Ciita
Cklf
Clcf1
Clec4e
Cma1
Cmklr1
Cmtm1
Cmtm2a
Cmtm3
Cmtm4
Cmtm5
Cmtm6
Cnp
Cntfr
Cntn1
Col16a1
Col1a1
Col1a2
Col2a1
Col3a1
Col4a1
Col4a2
Col4a3
Col5a1
Col6a1
Crebbp
Crlf2
Crp
Csf1
Csf2
Csf2ra
Csf2rb
Csf3
Csf3r
Ctf1
Ctf2
Ctgf
Ctla4
Ctnna1
Ctnna2
Ctnnb1
Cts3
Cts6
Cts7
Cts7-ps
Cts8
Cts8-ps
Ctsa
Ctsb
Ctsb-ps
Ctsc
Ctsd
Ctse
Ctsf
Ctsg
Ctsh
Ctsh-ps
Ctsj
Ctsk
Ctsl
Ctsll3
Ctsm
Ctsm-ps
Ctso
Ctsq
Ctsr
Ctss
Ctsw
Ctsz
Cx3cl1
Cx3cr1
Cxcl1
Cxcl10
Cxcl11
Cxcl12
Cxcl13
Cxcl14
Cxcl15
Cxcl16
Cxcl2
Cxcl3
Cxcl5
Cxcl9
Cxcr1
Cxcr2
Cxcr3
Cxcr4
Cxcr5
Cxcr6
Cxcr7
Cybb
Cyp26b1
D17wsu104e
Dad1
Dgka
Dgkz
Diablo
Dlx2
Dnajb2
Dock2
Ebi3
Ecm1
Eda
Egr1
Egr2
Egr3
Eif2ak2
Elk1
Emilin1
Eng
Entpd1
Eomes
Ephx2
Epo
Epor
Erbb2
Erbb2ip
F11r
F2
F2r
F3
F8
Fadd
Fas
Fasl
Fbln1
Fbxo2
Fgf1
Fgf10
Fgf12
Fgf2
Fgf3
Fgf4
Fgf5
Fgf6
Fgf7
Fgf8
Fgf9
Figf
Fkbp1b
Flt3l
Fn1
Fos
Foxp1
Foxp2
Foxp3
Fpr1
Fst
Gata3
Gbp1
Gbp2
Gch1
Gdf1
Gdf10
Gdf11
Gdf15
Gdf2
Gdf3
Gdf5
Gdf6
Gdf7
Gdf9
Gfi1
Gfra1
Gfra2
Ghr
Gja1
Glmn
Gpi1
Gpr68
Gpr81
Grem1
Grem2
Grn
Gsc
Gzmb
H2-bl
H2-d1
H2-k1
H2-m10.1
H2-m10.2
H2-m10.4
H2-m10.6
H2-m3
H2-q1
H2-q7
H2-t10
H28
Hapln1
Hc
Hdac4
Hdac5
Hdac7
Hdac9
Hif1a
Hmgb1
Hoxb2
Hras1
Hrh1
Hsp90aa1
Hsp90ab1
Hsp90b1
Hspa1a
Hspa1l
Hspd1
Htr2b
Icam1
Icos
Id1
Id2
Ifi204
Ifi27l2a
Ifi30
Ifi35
Ifi44
Ifih1
Ifit1
Ifit2
Ifit3
Ifitm1
Ifitm2
Ifna11
Ifna14
Ifna2
Ifna4
Ifna7
Ifna9
Ifnab
Ifnar1
Ifnar2
Ifnb1
Ifne
Ifng
Ifngr1
Ifngr2
Ifnk
Ifnz
Igf1
Igfbp3
Igsf6
Ik
Ikbkb
Ikbke
Ikbkg
Il10
Il10ra
Il10rb
Il11
Il11ra1
Il12a
Il12b
Il12rb1
Il12rb2
Il13
Il13ra1
Il13ra2
Il15
Il15ra
Il16
Il17a
Il17b
Il17c
Il17d
Il17f
Il17ra
Il17rb
Il18
Il18bp
Il18r1
Il18rap
Il19
Il1a
Il1b
Il1f10
Il1f5
Il1f6
Il1f8
Il1f9
Il1r1
Il1r2
Il1rap
Il1rapl2
Il1rl1
Il1rl2
Il1rn
Il2
Il20
Il20ra
Il21
Il21r
Il22
Il22ra1
Il22ra2
Il23a
Il23r
Il24
Il25
Il27
Il27ra
Il28ra
Il2ra
Il2rb
Il2rg
Il3
Il31
Il31ra
Il33
Il3ra
Il4
Il4ra
Il5
Il5ra
Il6
Il6ra
Il6st
Il7
Il7r
Il9
Il9r
Ing4
Inha
Inhba
Inhbb
Ins1
Ins2
Irak1
Irak2
Irf1
Irf2
Irf2bp1
Irf2bp2
Irf3
Irf4
Irf5
Irf6
Irf7
Irf8
Irf9
Irgm1
Isg15
Isg20
Itch
Itga1
Itga2
Itga3
Itga4
Itga5
Itgae
Itgal
Itgam
Itgav
Itgax
Itgb1
Itgb2
Itgb3
Itgb4
Itgb5
Itgb7
Itih2
Itih4
Jak1
Jak2
Jak3
Jun
Junb
Kat2b
Kitl
Kng1
Lama1
Lama2
Lama3
Lamb2
Lamb3
Lamc1
Lat
Lbp
Lefty1
Lefty2
Lep
Lepr
Lgals3
Lif
Lifr
Lpar1
Lta
Ltb
Ltb4r1
Ltb4r2
Ltbp1
Ltbp2
Ltbp4
Ltbr
Ly75
Ly86
Ly96
Maf
Mal
Map2k3
Map2k4
Map3k1
Map3k7
Mapk1
Mapk11
Mapk12
Mapk13
Mapk3
Mapk8
Mapk8ip3
Mapk9
Mdk
Mecom
Mef2a
Mefv
Met
Mgll
Mif
Mmp10
Mmp11
Mmp12
Mmp13
Mmp14
Mmp15
Mmp1a
Mmp2
Mmp25
Mmp3
Mmp7
Mmp8
Mmp9
Mnt
Mpl
Mstn
Muc13
Muc4
Mx1
Mx2
Myc
Myd88
Naip1
Naip5
Nampt
Nbl1
Ncam1
Ncam2
Nfam1
Nfatc1
Nfatc2
Nfatc2ip
Nfatc3
Nfatc4
Nfe2l1
Nfkb1
Nfkb2
Nfkbia
Nfkbib
Nfkbil1
Nfrkb
Nfx1
Nhlh2
Nlrc4
Nlrc5
Nlrp12
Nlrp1a
Nlrp3
Nlrp4b
Nlrp4e
Nlrp5
Nlrp6
Nlrp9b
Nlrx1
Nmi
Nod1
Nod2
Nodal
Nog
Nos2
Notch1
Npepps
Nr0b1
Nr2c2
Nr3c1
Nrg1
Ntf3
Oas1a
Oas1b
Oas2
Olr1
Osm
Osmr
P2rx7
Panx1
Parp4
Pcgf2
Pdcd1
Pdgfa
Pdgfb
Pdgfc
Pea15a
Pecam1
Peli1
Pf4
Pglyrp1
Pla2g2d
Pla2g7
Plat
Plau
Pml
Postn
Ppara
Ppbp
Prdx5
Prf1
Prg2
Prg3
Prkcc
Prkcz
Prkra
Prl
Prlr
Procr
Prok2
Psme2
Pstpip1
Ptafr
Ptger2
Ptgs2
Ptn
Ptpra
Ptprc
Pttg1
Ptx3
Pxmp2
Pycard
Raf1
Rcbtb1
Reg3a
Reg3g
Rel
Rela
Relb
Rgs3
Ripk1
Ripk2
Rnf128
Runx1
S100a11
S100a8
S100b
Saa4
Samsn1
Scg2
Scgb3a1
Scube1
Sdcbp
Sectm1b
Sele
Sell
Selp
Serpina1a
Serpina3n
Serpine1
Serpinf2
Sftpd
Sgce
Sh2d1a
Shb
Shfm1
Sigirr
Siglec1
Siva1
Slc1a2
Slc20a1
Slco1a4
Slit2
Slurp1
Smad1
Smad2
Smad3
Smad4
Smad5
Smurf1
Socs1
Socs2
Socs3
Socs5
Sox4
Spaca3
Sparc
Spock1
Spp1
Spred1
Srgap1
Stab1
Stat1
Stat2
Stat3
Stat4
Stat6
Sugt1
Sykb
Syt1
Tab1
Tab2
Tacr1
Tap1
Tbk1
Tbx21
Tcfcp2
Tdgf1
Tgfb1
Tgfb1i1
Tgfb2
Tgfb3
Tgfbi
Tgfbr1
Tgfbr2
Tgfbr3
Tgfbrap1
Thbs1
Thbs2
Thbs3
Thpo
Ticam1
Ticam2
Timp1
Timp2
Timp3
Tirap
Tlr1
Tlr2
Tlr3
Tlr4
Tlr5
Tlr6
Tlr7
Tlr8
Tlr9
Tmed1
Tnc
Tnf
Tnfaip3
Tnfaip6
Tnfrsf10b
Tnfrsf11b
Tnfrsf14
Tnfrsf18
Tnfrsf1a
Tnfrsf1b
Tnfrsf4
Tnfrsf8
Tnfrsf9
Tnfsf10
Tnfsf11
Tnfsf12
Tnfsf13
Tnfsf13b
Tnfsf14
Tnfsf15
Tnfsf18
Tnfsf4
Tnfsf8
Tnfsf9
Tollip
Tpst1
Tradd
Traf2
Traf3
Traf6
Trap1
Trem1
Tsc22d1
Ttn
Txlna
Txnip
Tyk2
Tymp
Ube2n
Ube2v1
Vcam1
Vcan
Vegfa
Vegfb
Vps45
Vtn
Xcl1
Xcr1
Xiap
Yars
Yy1
Zap70

## Sheet: Info
This list contains immune-related genes derived from the SA Bioscences website.
SA Biosciences provides qPCR arrays designed to examine various biological pathways.
Each array contains genes from a specific pathway.
Using this website, we combined genes from a number of immune related pathways to create a master list of immune related genes.
Genes from the following pathways/qPCR arrays were used to create this list:
	Chemokines, their ligands and receptors
	Common cytokines
	Cell adhesion molecules
	Extracellular matrix proteins
	Inflammasomes
	Inflammatory cytokines and receptors
	Inflammatory response and autoimmunity
	Interferon alpha, beta response
	NFK beta signalling
	T cell anergy and immune tolerance
	Th1-Th2-Th3
	TLR signalling
	TGFB BMP Signaling
