# Supplementary material for: Chronic Ethanol Exposure Produces Time- and Brain Region-Dependent Changes in Gene Coexpression Networks
Source: PLoS One. 2015 Mar 24;10(3):e0121522. doi: 10.1371/journal.pone.0121522 (PMC4372440; doi:10.1371/journal.pone.0121522)
Supplement: S3 Table — (XLSX) [file pone.0121522.s008.xlsx]

## Sheet: Top 500 Brain Genes
						AMY												NAC												PFC
		Time 0				Time 8				Time 120				Time 0				Time 8				Time 120				Time 0				Time 8				Time 120
geneSymbol	logFC	P.Value	adj.P.Val	geneSymbol	logFC	P.Value	adj.P.Val	geneSymbol	logFC	P.Value	adj.P.Val	geneSymbol	logFC	P.Value	adj.P.Val	geneSymbol	logFC	P.Value	adj.P.Val	geneSymbol	logFC	P.Value	adj.P.Val	geneSymbol	logFC	P.Value	adj.P.Val	geneSymbol	logFC	P.Value	adj.P.Val	geneSymbol	logFC	P.Value	adj.P.Val
SCARF2	0.372259	3.44e-14	4.33e-10	SRXN1	0.306851	1.31e-13	9.15e-10	ENPP6	-0.209838	1.58e-05	0.198676	HMGN2	0.329437	2.16e-11	2.74e-07	PGLYRP1	0.320065	6.93e-13	8.77e-09	ZDHHC16	-0.103217	0.000145134	0.999201	BATF3	0.226734	7.1e-15	9.05e-11	FAM20A	0.362476	1.48e-11	9.76e-08	ENPP6	-0.123328	3.9e-05	0.500345
GM129	0.387844	2.24e-13	1.41e-09	HES5	-0.301074	1.45e-13	9.15e-10	RASAL3	0.0767502	4.25e-05	0.267712	HNRNPM	-0.310005	1.37e-10	8.64e-07	MFSD2A	0.547857	6.1e-11	3.86e-07	GSTM2	0.057926	0.000444417	0.999201	DBP	0.531925	5.59e-11	2.9e-07	SLC25A38	-0.27568	1.52e-11	9.76e-08	ALAS2	0.241053	0.000304606	0.727664
HES5	-0.251936	2.78e-11	1.17e-07	TSC22D3	0.55941	1.99e-12	8.34e-09	FGF9	-0.0899058	7.52e-05	0.315448	SCARF2	0.342747	3.64e-10	1.05e-06	GM8909	0.367408	9.4e-11	3.97e-07	OTUD6B	0.0646318	0.000516023	0.999201	SMPDL3B	0.28972	6.77e-11	2.9e-07	PGLYRP1	0.37163	8.79e-11	3.76e-07	TCP11	0.0564579	0.000427428	0.727664
ACTA1	0.228719	4.83e-11	1.51e-07	IQCB1	-0.284156	7.83e-10	1.64e-06	HBB-B1	0.181346	0.000233137	0.629665	FCRLS	-0.279328	4.94e-10	1.05e-06	ALOX5AP	0.192327	2.66e-10	6.54e-07	EIF4E3	-0.0905697	0.000825581	0.999201	FCRLS	-0.337515	1.3e-10	4.18e-07	FCRLS	-0.309862	5.1e-10	1.64e-06	6330403K07RIK	-0.0953273	0.000603874	0.727664
VEZF1	-0.247277	6.01e-11	1.51e-07	MFGE8	-0.371465	8.64e-10	1.64e-06	RPL9	0.118676	0.000250145	0.629665	HEATR1	-0.249038	5.32e-10	1.05e-06	SUV420H2	-0.188308	3.01e-10	6.54e-07	HBB-B1	0.17077	0.000889324	0.999201	ALOX5AP	0.287286	1.07e-09	2.76e-06	MED20	-0.231083	6.44e-10	1.65e-06	PHF23	0.0603043	0.000633432	0.727664
HSPA2	0.345298	1.42e-10	2.99e-07	LRIG1	-0.37527	9.1e-10	1.64e-06	HIST1H4H	0.135124	0.000582744	0.99993	WDR78	-0.337944	5.79e-10	1.05e-06	HES5	-0.276244	3.1e-10	6.54e-07	DNAJA2	0.0616476	0.000889856	0.999201	GM129	0.400528	1.92e-09	4.1e-06	XDH	0.236146	2.88e-09	6.15e-06	GOLT1A	0.0771834	0.000701613	0.727664
NMT1	0.253473	3.62e-10	5.76e-07	MFAP3	-0.204072	1.78e-09	2.25e-06	ADRB1	-0.0707622	0.000586781	0.99993	PIK3R3	0.168407	9.33e-10	1.46e-06	FAF1	0.146516	4.12e-10	7.45e-07	WIPF1	0.0815856	0.000960511	0.999201	SRPK1	-0.380484	2.87e-09	5.19e-06	MFSD2A	0.542558	6.27e-09	1.07e-05	MYO18A	0.142582	0.00070514	0.727664
PCSK4	0.176822	3.66e-10	5.76e-07	B2M	1.26189	6.06e-09	6.94e-06	GADD45A	0.0514887	0.000738269	0.99993	SRPK1	-0.260986	1.04e-09	1.46e-06	B2M	1.0662	8.57e-10	1.24e-06	LYZ1	0.202196	0.00119929	0.999201	TXNIP	0.513109	3.23e-09	5.19e-06	TSC22D3	0.752723	8.74e-09	1.25e-05	MED22	-0.0957609	0.000722501	0.727664
VAMP1	-0.24187	4.61e-10	6.45e-07	PGLYRP1	0.27438	1.35e-08	1.31e-05	MAPK8IP1	-0.103117	0.00116927	0.99993	ANXA6	-0.209853	1.83e-09	2.31e-06	H2-T23	0.348026	8.84e-10	1.24e-06	ZFP523	-0.11717	0.00134107	0.999201	6330403K07RIK	0.187401	5.12e-09	7.31e-06	CAMK1G	0.291651	1.07e-08	1.31e-05	PPP2R4	-0.102079	0.000758956	0.727664
SEC63	0.213547	5.21e-10	6.56e-07	GM8909	0.501562	3.67e-08	2.91e-05	TMX3	-0.0528695	0.00184785	0.99993	B2M	1.06633	2.06e-09	2.37e-06	TSC22D3	0.597784	1.19e-09	1.51e-06	THOC1	-0.0846241	0.00169043	0.999201	PRMT2	-0.300301	1.34e-08	1.43e-05	PKIA	-0.342919	1.29e-08	1.31e-05	MPV17	0.147625	0.000785952	0.727664
SRFBP1	-0.208476	5.91e-10	6.76e-07	NPTX2	0.536137	3.7e-08	2.91e-05	POU2F1	0.0538554	0.00186564	0.99993	ALOX5AP	0.176423	2.53e-09	2.67e-06	DNAJB1	-0.299655	1.39e-09	1.58e-06	DPY30	0.100628	0.00175564	0.999201	MAPK11	-0.372965	1.65e-08	1.62e-05	CDKN1A	0.328441	1.33e-08	1.31e-05	SRF	0.154128	0.000914206	0.727664
HES6	0.235257	8.9e-10	9.34e-07	FCGR2B	0.15908	5.11e-08	3.65e-05	MRPL11	0.0997996	0.00189275	0.99993	TTC5	-0.177287	3.17e-09	3.08e-06	SCG2	0.446697	1.57e-09	1.58e-06	RMND5B	-0.103973	0.00180429	0.999201	TRIB2	-0.335969	1.79e-08	1.65e-05	LXN	-0.335435	1.75e-08	1.55e-05	CPT1C	0.0864402	0.00118027	0.727664
FADS1	-0.227043	3.18e-09	3.08e-06	XDH	0.208068	5.22e-08	3.65e-05	PCDHB10	-0.044056	0.00216154	0.99993	ACAT2	0.193574	3.58e-09	3.23e-06	FCRLS	-0.249405	1.63e-09	1.58e-06	EMC3	-0.0749643	0.00186296	0.999201	SERINC3	0.215035	2.08e-08	1.78e-05	MFGE8	-0.309489	2.18e-08	1.55e-05	ZFP451	-0.129544	0.00118577	0.727664
UVRAG	0.210322	3.74e-09	3.36e-06	NMT1	0.195945	7.95e-08	5.22e-05	DRG1	0.124843	0.00223047	0.99993	HIST1H2BE	-0.321863	6.56e-09	5.54e-06	POU3F1	0.419994	2.75e-09	2.22e-06	AP2A2	-0.131959	0.00187419	0.999201	GM8909	0.465218	2.7e-08	2.16e-05	BDNF	0.276893	2.2e-08	1.55e-05	RPS25	0.199967	0.00119948	0.727664
ARMCX5	0.25367	4.57e-09	3.83e-06	CASKIN2	-0.150071	8.29e-08	5.22e-05	M6PR	-0.140831	0.00228066	0.99993	GM129	0.334715	9.96e-09	7.41e-06	CCDC120	-0.166218	2.8e-09	2.22e-06	KLC1	-0.119453	0.00209892	0.999201	RASL11B	0.557447	2.97e-08	2.24e-05	CCDC120	-0.215886	2.28e-08	1.55e-05	AGPAT6	0.105008	0.00120975	0.727664
KIF1B	-0.135139	5.07e-09	3.83e-06	FAM20A	0.344485	8.72e-08	5.22e-05	TMEM17	0.0885602	0.00234705	0.99993	R74862	0.154145	1.09e-08	7.63e-06	D030056L22RIK	-0.175488	3.32e-09	2.47e-06	SYT12	-0.0826884	0.00220696	0.999201	ATRAID	0.300417	4.72e-08	3.36e-05	WWP2	-0.165147	2.3e-08	1.55e-05	SRP14	0.184951	0.00122753	0.727664
MFAP3	-0.18402	9.67e-09	6.41e-06	PPP2R5C	0.251409	1.04e-07	5.92e-05	DUSP4	0.0494231	0.002522	0.99993	TNNC1	0.153324	1.17e-08	7.82e-06	XDH	0.279461	3.66e-09	2.57e-06	RTN4IP1	-0.0657105	0.0022726	0.999201	BC028528	0.249458	5.5e-08	3.71e-05	RAB8B	-0.248032	2.96e-08	1.89e-05	SGSM3	0.119499	0.0013668	0.727664
MFGE8	-0.346154	1.16e-08	7.32e-06	NRARP	-0.554729	1.37e-07	7.49e-05	CBLN4	0.113654	0.00258248	0.99993	LGALS3BP	0.579348	1.25e-08	7.91e-06	TGM2	0.21346	4.74e-09	3.16e-06	SOD1	0.106981	0.00230292	0.999201	PCSK4	0.210663	6.64e-08	4.26e-05	ADCYAP1	0.462449	3.85e-08	2.15e-05	SPG7	-0.135419	0.00152375	0.727664
MCM5	-0.155424	1.29e-08	7.5e-06	CLK4	-0.305985	1.7e-07	8.89e-05	CLNS1A	0.114076	0.00259757	0.99993	TMEM132E	0.22627	1.35e-08	8.16e-06	CAMK1G	0.413178	6.06e-09	3.74e-06	COX14	0.120421	0.00237621	0.999201	CARTPT	0.153214	9.5e-08	5.54e-05	RIN1	0.41328	5.7e-08	2.9e-05	EIF2B1	-0.101643	0.00153937	0.727664
HRH3	0.269311	1.31e-08	7.5e-06	SOX21	-0.336527	2.22e-07	0.000104031	CPT1C	-0.0651575	0.00300951	0.99993	CBLN1	0.224524	1.49e-08	8.59e-06	SORCS3	0.239738	8.02e-09	4.62e-06	INO80C	-0.0733668	0.00251216	0.999201	XPA	0.454598	1.25e-07	6.97e-05	NPTX2	0.658201	6.04e-08	2.9e-05	SLC12A9	-0.049351	0.00156615	0.727664
ARL4A	0.246882	3.29e-08	1.66e-05	RFTN2	-0.188906	2.26e-07	0.000104031	TAF13	-0.0874826	0.00304894	0.99993	LOR	0.283888	1.95e-08	1.05e-05	KCNK6	0.172109	1.32e-08	7.27e-06	CRMP1	-0.119857	0.00266567	0.999201	PIK3IP1	0.306724	1.62e-07	8.3e-05	VGF	0.518173	6.48e-08	2.97e-05	ARL6IP4	0.145001	0.00159227	0.727664
MYCL1	0.280415	3.6e-08	1.74e-05	SWT1	-0.196533	2.31e-07	0.000104031	DPCD	0.105222	0.00317522	0.99993	JUN	0.262329	2.04e-08	1.05e-05	CDC7	-0.262833	1.39e-08	7.34e-06	MED28	0.130222	0.00269598	0.999201	HTRA1	0.406898	1.68e-07	8.32e-05	PPM1F	-0.194762	8.09e-08	3.58e-05	TCTN3	-0.0736098	0.0015975	0.727664
TNNC1	0.167225	3.79e-08	1.77e-05	MFSD2A	0.561534	2.92e-07	0.000126793	CSNK2A2	-0.117274	0.00341699	0.99993	MCM5	-0.217227	2.07e-08	1.05e-05	SPINK8	0.712687	1.46e-08	7.38e-06	LAMP2	0.0924966	0.00279997	0.999201	XDH	0.197197	1.83e-07	8.39e-05	2310003H01RIK	-0.178019	1.05e-07	4.51e-05	RASAL3	0.0563597	0.00161468	0.727664
ARRDC4	0.37573	4.08e-08	1.83e-05	FADS1	-0.191449	3.25e-07	0.000136306	NOS3	0.0632906	0.00372533	0.99993	ODC1	0.348679	2.48e-08	1.21e-05	AK4	-0.148381	1.56e-08	7.56e-06	TAX1BP3	0.0789573	0.0029833	0.999201	JUN	0.36387	2.18e-07	9.66e-05	FNTA	-0.217416	1.19e-07	4.93e-05	ORC3	0.0846131	0.00166168	0.727664
CCAR1	-0.251787	4.55e-08	1.97e-05	FCGR3	0.346962	3.72e-07	0.00015084	NOS1	-0.0380277	0.00387429	0.99993	EXD2	-0.255587	2.66e-08	1.23e-05	PAQR7	-0.269182	1.67e-08	7.56e-06	TRUB1	-0.0912044	0.00299374	0.999201	UBE2N	-0.23899	2.6e-07	0.000111066	STX12	-0.253281	1.32e-07	5.31e-05	S100B	0.106194	0.00166766	0.727664
PAFAH1B3	-0.274356	5.95e-08	2.5e-05	SGK1	1.16967	3.98e-07	0.000156558	PSMD10	0.080293	0.00444736	0.99993	ZFP941	0.293012	2.95e-08	1.23e-05	ATP10A	0.147914	1.99e-08	8.68e-06	ANO10	0.0375654	0.00304525	0.999201	TPRKB	0.277481	2.98e-07	0.000116926	FAM211A	-0.33761	1.56e-07	6.06e-05	MRPS35	-0.0926732	0.00171684	0.727664
DBP	0.325785	6.83e-08	2.77e-05	CDK20	-0.186087	5.18e-07	0.000197557	NDUFAF1	-0.122624	0.00446014	0.99993	PDIA5	-0.148413	3e-08	1.23e-05	SRXN1	0.301266	2.17e-08	9.14e-06	CD52	0.126496	0.00326573	0.999201	SLCO4A1	0.236802	3e-07	0.000116926	PCGF6	-0.177533	1.7e-07	6.3e-05	TADA2A	-0.0809546	0.00173782	0.727664
AQP11	0.234698	1e-07	3.94e-05	SEC63	0.152576	5.45e-07	0.000201874	GDNF	0.049924	0.00472967	0.99993	GM8909	0.302413	3.01e-08	1.23e-05	H2-K2	0.233746	2.31e-08	9.24e-06	CCDC159	0.0485969	0.00329193	0.999201	CCND1	-0.396724	3.18e-07	0.000116926	SEPN1	-0.145556	1.72e-07	6.3e-05	COL1A2	0.0591636	0.00174623	0.727664
FAM131A	0.336511	1.34e-07	4.96e-05	LHFP	0.23546	5.94e-07	0.000213515	ACP6	0.063032	0.00473302	0.99993	FGFR3	0.267463	3.11e-08	1.23e-05	SGK1	1.02207	2.45e-08	9.39e-06	GIPC1	-0.065853	0.00332245	0.999201	SLC41A3	0.104414	3.27e-07	0.000116926	BBS4	-0.212659	1.88e-07	6.72e-05	KCNQ2	0.0549904	0.0017575	0.727664
MRP63	-0.134577	1.48e-07	5.31e-05	ATP10A	0.135238	6.4e-07	0.000223833	WFDC18	0.0659059	0.00474784	0.99993	SMAP2	-0.159276	3.86e-08	1.44e-05	BNIP3L	-0.242825	3.25e-08	1.2e-05	PBX2	-0.0683634	0.00345903	0.999201	UROS	-0.190866	3.28e-07	0.000116926	PAQR7	-0.245356	2.58e-07	8.7e-05	SLC29A2	-0.0583155	0.00185494	0.744004
JUN	0.265546	1.67e-07	5.85e-05	SLC11A1	0.227709	7.19e-07	0.000244431	RXRB	-0.0995937	0.00495134	0.99993	HEXIM2	0.174947	4.11e-08	1.49e-05	PLIN4	1.24813	3.32e-08	1.2e-05	RPL35	0.139516	0.00359772	0.999201	PLVAP	0.253768	4.15e-07	0.000144024	RRAGC	-0.22364	2.69e-07	8.85e-05	TPRA1	0.0678404	0.00193028	0.750761
TUFM	-0.264915	1.82e-07	6.19e-05	FAM181B	-0.166107	7.38e-07	0.000244431	DNAJC18	-0.0537201	0.00539136	0.99993	NAP1L1	-0.232252	4.56e-08	1.55e-05	ADAMTSL2	-0.0722181	3.85e-08	1.35e-05	HIST1H2BN	0.13754	0.00373753	0.999201	S100A6	0.394363	4.32e-07	0.000145995	PCSK4	0.197078	2.76e-07	8.85e-05	ARHGAP1	0.118936	0.00207469	0.783195
NEU4	0.0841742	2.05e-07	6.69e-05	NDE1	0.196104	7.59e-07	0.000245019	GJA4	0.0453438	0.00555019	0.99993	AMN	0.302383	4.65e-08	1.55e-05	NDE1	0.215571	4.53e-08	1.55e-05	BLOC1S6	-0.0943599	0.003807	0.999201	STX12	-0.253092	5.25e-07	0.000168523	CDK20	-0.232527	2.91e-07	9.04e-05	SHF	0.07841	0.00220964	0.786926
SLC7A4	0.231721	2.1e-07	6.69e-05	FAM211A	-0.232119	7.94e-07	0.000249639	4930432K21RIK	0.0396353	0.00581378	0.99993	GM5512	-0.199917	4.65e-08	1.55e-05	LUZP1	-0.206117	6.03e-08	2.01e-05	4632415K11RIK	0.0441473	0.00389097	0.999201	TPST1	0.21921	6.29e-07	0.000196884	LSM10	-0.198647	2.96e-07	9.04e-05	BCKDHB	-0.12059	0.00226387	0.786926
MYO6	-0.233369	2.16e-07	6.69e-05	GLIPR2	0.141128	8.13e-07	0.000249639	NCAPH2	0.0643163	0.00623676	0.99993	HNRNPC	-0.313255	4.94e-08	1.57e-05	SH3D21	0.113235	7.55e-08	2.45e-05	THBS3	0.0540048	0.00389483	0.999201	FAHD1	-0.232335	7.66e-07	0.000228709	AASDH	-0.138732	3.31e-07	9.87e-05	SDE2	-0.130211	0.00237939	0.786926
ALOXE3	0.246666	2.18e-07	6.69e-05	GPR17	-0.292934	1.04e-06	0.000312001	JAZF1	0.0966734	0.00628655	0.99993	KIF1B	-0.209146	4.95e-08	1.57e-05	SOX21	-0.344522	1.04e-07	3.14e-05	MCU	-0.0517791	0.00399953	0.999201	ANAPC2	-0.194987	8.04e-07	0.000234552	FOSB	0.312726	4.03e-07	0.000117452	UBOX5	0.0754684	0.00238725	0.786926
CDKN1C	0.326682	2.44e-07	7.32e-05	PSMB9	0.513555	1.11e-06	0.000324765	KDM4C	-0.0641963	0.00634586	0.99993	HES5	-0.230626	5.86e-08	1.81e-05	GATA2	0.143774	1.06e-07	3.14e-05	VAPA	0.150761	0.00403456	0.999201	FCGR2B	0.186948	9.91e-07	0.000282688	OPALIN	-0.293331	4.88e-07	0.000139191	AP1M1	0.105477	0.00256935	0.786926
HNRNPM	-0.269225	2.78e-07	8.14e-05	FCRLS	-0.251471	1.15e-06	0.000328047	AFG3L1	-0.0481559	0.00657865	0.99993	NNAT	0.337484	6.88e-08	2.07e-05	TMEM51	-0.168178	1.07e-07	3.14e-05	PCSK7	-0.0907026	0.00408446	0.999201	SLCO2B1	0.286238	1.07e-06	0.000294332	UPF2	-0.239214	5.02e-07	0.000140073	DCAF13	-0.138727	0.00266539	0.786926
HERPUD1	0.235989	2.86e-07	8.15e-05	PLIN4	1.07906	1.2e-06	0.000335959	GNL2	0.0703016	0.00664123	0.99993	XPA	0.298405	7.52e-08	2.21e-05	IGDCC4	-0.28446	1.09e-07	3.15e-05	SQLE	-0.132426	0.00409909	0.999201	STRIP1	-0.23768	1.25e-06	0.000320814	TMC7	-0.167147	5.15e-07	0.00014076	PPP2CA	-0.121671	0.00268046	0.786926
B2M	1.09823	2.92e-07	8.15e-05	CDK2	-0.0798787	1.36e-06	0.00037208	GSTM6	0.0626507	0.00688344	0.99993	SLCO4A1	0.171337	1.02e-07	2.86e-05	HIST1H1C	0.345583	1.12e-07	3.16e-05	ZFP667	0.0780695	0.00410563	0.999201	HMGB2	0.153744	1.26e-06	0.000320814	NRARP	-0.343056	5.47e-07	0.000146232	STAMBPL1	0.0889594	0.00272982	0.786926
DGAT2	0.235375	3.92e-07	0.000107172	SPSB1	0.227463	1.58e-06	0.000424296	TMCO3	0.0807042	0.00694311	0.99993	CAP1	-0.228689	1.11e-07	3.06e-05	H3F3B	0.294401	1.17e-07	3.23e-05	HIST1H4D	0.0418037	0.00429548	0.999201	H2-K2	0.371407	1.31e-06	0.000320814	CASKIN1	-0.196223	6.28e-07	0.000162658	CCDC43	0.094526	0.00273945	0.786926
CHI3L1	-0.196403	4.1e-07	0.000107724	H2-Q7	0.283521	1.76e-06	0.000461806	COX7B	-0.048286	0.00727266	0.99993	UBXN6	-0.165186	1.16e-07	3.13e-05	FAM20A	0.350843	1.22e-07	3.23e-05	FABP3	-0.139026	0.00429698	0.999201	FAM214A	0.369653	1.32e-06	0.000320814	GRWD1	0.130443	6.34e-07	0.000162658	TLE4	0.0707331	0.00280747	0.786926
FKRP	0.122685	4.11e-07	0.000107724	HBA-A1	-1.20639	1.88e-06	0.000470586	PARL	-0.0965578	0.00748727	0.99993	PLVAP	0.195778	1.33e-07	3.51e-05	SLC25A19	-0.19274	1.24e-07	3.23e-05	B2M	0.412125	0.00438319	0.999201	TSGA14	-0.154394	1.32e-06	0.000320814	CTNNA1	-0.219768	6.6e-07	0.000162847	CHTF8	0.0727053	0.00290912	0.786926
PPP2R5C	0.232851	5.11e-07	0.000128657	ATE1	-0.190408	1.9e-06	0.000470586	WBP2	-0.0660885	0.00754379	0.99993	ARL4A	0.337159	1.49e-07	3.84e-05	NRN1L	0.277563	1.26e-07	3.23e-05	GAL3ST1	0.0972151	0.00452735	0.999201	CORT	-0.301948	1.43e-06	0.000339126	SLC24A6	-0.16076	6.6e-07	0.000162847	CCDC9	-0.0918634	0.00297055	0.786926
PRRC1	0.163939	5.75e-07	0.000142001	CD52	0.35686	1.91e-06	0.000470586	ATP5J2	0.0884424	0.00760612	0.99993	PPP2R5C	0.284809	1.62e-07	4.1e-05	ODC1	0.323945	1.28e-07	3.23e-05	HIST1H2BC	0.165431	0.0046932	0.999201	CCT3	-0.148289	1.6e-06	0.000374471	ACSS1	-0.282014	6.93e-07	0.000167902	A230050P20RIK	-0.15289	0.00307535	0.786926
SLC9B2	0.103251	6.23e-07	0.000150679	PAQR7	-0.214468	2.16e-06	0.000523452	MAP2K7	-0.068173	0.00764387	0.99993	COPG1	0.238968	1.72e-07	4.27e-05	HTRA1	0.464793	1.49e-07	3.69e-05	WRAP53	0.053493	0.00478486	0.999201	MFGE8	-0.258199	1.85e-06	0.000424017	PRMT6	0.15022	8.46e-07	0.000198099	GRIA2	0.143442	0.00324274	0.786926
IGSF1	0.122797	6.73e-07	0.000159933	MOCS1	0.13141	2.36e-06	0.00056054	FGFR1OP2	-0.115367	0.00769739	0.99993	H2-M3	0.158614	2.31e-07	5.51e-05	NRARP	-0.422035	1.53e-07	3.72e-05	EIF1AD	0.0475383	0.0048259	0.999201	R74862	0.16786	1.91e-06	0.000429804	SYNE1	0.441634	8.49e-07	0.000198099	IL17RD	0.05564	0.00324499	0.786926
GM8909	0.435991	6.87e-07	0.000160181	TMEM51	-0.188846	2.51e-06	0.000583854	P4HA1	0.0624747	0.00776817	0.99993	PAPSS1	-0.168456	2.4e-07	5.61e-05	SNAPC3	0.177708	1.83e-07	4.38e-05	RAP1GAP2	-0.143965	0.0048774	0.999201	MRP63	-0.137915	2.05e-06	0.000452653	REM2	0.13827	9.31e-07	0.000213344	PCDHB22	-0.0875697	0.00325302	0.786926
STRIP1	-0.194696	7.58e-07	0.000170584	RPAIN	-0.118549	2.83e-06	0.000640548	ICMT	-0.0884631	0.00794757	0.99993	NFYC	-0.193427	2.44e-07	5.61e-05	FAM211A	-0.264871	2.14e-07	5.02e-05	TMOD1	-0.135825	0.00509633	0.999201	PRRC1	0.121198	2.14e-06	0.000458815	PHLDB1	-0.198337	1.06e-06	0.000239749	MBTD1	-0.102991	0.00325993	0.786926
WDR78	-0.198877	7.59e-07	0.000170584	SPP1	0.161728	2.85e-06	0.000640548	NPY	-0.149632	0.00797841	0.99993	ARRDC4	0.376071	2.7e-07	6.06e-05	KATNA1	-0.175286	2.23e-07	5.07e-05	DOCK1	0.0489073	0.00517626	0.999201	GNB5	-0.21626	2.36e-06	0.000495761	PTK2	0.197878	1.11e-06	0.000245128	DLEU7	-0.0806136	0.00328831	0.786926
TMEM132A	0.317874	7.95e-07	0.000175569	CENPA	0.0891706	3.45e-06	0.000762053	IK	0.108145	0.00813371	0.99993	H2-T23	0.28134	2.73e-07	6.06e-05	POR	0.182547	2.3e-07	5.07e-05	RGS16	-0.103886	0.00518288	0.999201	ARRDC4	0.358466	2.69e-06	0.00055522	SWT1	-0.215612	1.26e-06	0.000266679	ALKBH7	0.133365	0.00330849	0.786926
FAHD1	-0.193734	8.36e-07	0.000181349	PRR15	-0.125401	3.75e-06	0.000803334	APBB3	-0.0407352	0.00821453	0.99993	INTS1	-0.172785	2.94e-07	6.42e-05	LRRC8D	0.175539	2.33e-07	5.07e-05	SALL2	0.0733301	0.00535352	0.999201	FCGR3	0.293857	2.73e-06	0.00055522	DNAJB2	-0.209737	1.31e-06	0.000266679	ATP6V1E1	-0.100582	0.00333607	0.786926
ASRGL1	-0.112869	9.35e-07	0.000199538	LYZ1	0.451354	3.77e-06	0.000803334	COQ4	-0.0462884	0.0084931	0.99993	HES6	0.153676	3.04e-07	6.53e-05	RASGRF1	0.139661	2.34e-07	5.07e-05	GM266	-0.0398138	0.00550947	0.999201	DDRGK1	0.183568	2.82e-06	0.000557876	HOMER1	0.280647	1.31e-06	0.000266679	GDI2	-0.14637	0.00345233	0.786926
NBL1	0.218687	1.04e-06	0.000217209	GATA2	0.133954	3.99e-06	0.000823749	COX18	0.10379	0.00856153	0.99993	CLK4	-0.230043	3.25e-07	6.86e-05	PKP2	0.250298	2.36e-07	5.07e-05	ZCCHC8	-0.0532974	0.00554178	0.999201	MYCL1	0.265425	2.83e-06	0.000557876	RAB3D	-0.14517	1.31e-06	0.000266679	N6AMT1	0.0663111	0.00349617	0.786926
CPT1C	0.12168	1.08e-06	0.000223402	WDR78	-0.175644	3.99e-06	0.000823749	FLOT2	0.0503783	0.00856189	0.99993	DOK3	-0.275802	3.37e-07	7e-05	SYNGR3	-0.155832	2.44e-07	5.14e-05	SRA1	0.0869637	0.00555287	0.999201	SMAD3	0.220758	2.94e-06	0.000571277	FCGR3	0.305562	1.32e-06	0.000266679	PFN1	0.0969997	0.0037632	0.786926
HBA-A1	-1.23566	1.2e-06	0.000244347	SLC25A18	-0.226308	4.32e-06	0.000877648	AKR7A5	-0.0524831	0.00863301	0.99993	GLDC	-0.26702	3.62e-07	7.39e-05	EIF4A1	0.189787	2.68e-07	5.56e-05	OLFR748	0.0434704	0.00562665	0.999201	EPHX1	0.251925	3.17e-06	0.00060321	SLCO3A1	0.193718	1.33e-06	0.000266679	DPY30	0.111186	0.0037681	0.786926
ALK	-0.218454	1.24e-06	0.000248719	SERF1	-0.17465	4.63e-06	0.000924437	MYNN	0.0459021	0.00867063	0.99993	CAR2	-0.39421	3.96e-07	7.9e-05	LY6A	0.343345	2.76e-07	5.63e-05	NCBP2	0.0954921	0.00564206	0.999201	HEATR1	-0.235753	3.22e-06	0.00060321	PRR18	-0.260161	1.43e-06	0.000281689	RHOC	-0.0465372	0.00377444	0.786926
HAT1	-0.201137	1.47e-06	0.000284834	C4B	0.69853	6e-06	0.00112738	RAPSN	0.0349346	0.00878847	0.99993	CCL25	0.181554	3.99e-07	7.9e-05	SEMA3F	0.180242	2.87e-07	5.76e-05	MAD2L1BP	-0.0434195	0.00573524	0.999201	GARS	-0.136207	3.24e-06	0.00060321	PLIN4	0.536296	1.47e-06	0.000285856	FXYD7	0.0608395	0.00379629	0.786926
SRPK1	-0.206331	1.6e-06	0.000305924	SARS	0.206323	6e-06	0.00112738	CDAN1	0.0943858	0.00894846	0.99993	PIK3IP1	0.226396	4.2e-07	8.18e-05	MT2	0.23965	2.98e-07	5.89e-05	RASSF2	0.0742481	0.00588061	0.999201	DNTTIP1	0.151864	3.41e-06	0.000624077	AI593442	0.275596	1.54e-06	0.000295163	DCP1B	0.053492	0.00389174	0.786926
CEBPB	0.190243	1.66e-06	0.000312326	WNT7A	-0.140951	6.49e-06	0.00120079	SMAD3	-0.145173	0.0089745	0.99993	PRPF3	-0.148098	4.51e-07	8.62e-05	NAT8	0.138886	3.94e-07	7.45e-05	NUP210	-0.093596	0.00598806	0.999201	SCARA3	0.393074	3.45e-06	0.000624077	EDN1	0.233882	1.6e-06	0.000301771	DECR1	0.0498664	0.00396124	0.786926
RBM4B	-0.221208	1.74e-06	0.000319999	CLK1	-0.197545	6.77e-06	0.00123448	CYB5D2	0.0603993	0.00902804	0.99993	IRAK2	-0.142825	4.58e-07	8.62e-05	ATG2A	0.135753	4.01e-07	7.46e-05	OSBPL2	0.0690956	0.00599936	0.999201	ANXA6	-0.187979	4.14e-06	0.00073864	RBM5	-0.254092	1.71e-06	0.000318238	PCDHB14	-0.069114	0.00396212	0.786926
CCP110	-0.229783	1.77e-06	0.000319999	FAM107A	0.487897	7e-06	0.00124605	NEU4	-0.0365511	0.00923083	0.99993	IZUMO4	0.187151	4.63e-07	8.62e-05	ZFP941	0.257996	4.47e-07	8.2e-05	RFXAP	0.0651217	0.00607816	0.999201	GADD45G	0.328897	4.27e-06	0.000751324	KCTD2	-0.160691	1.74e-06	0.000318238	DEGS1	0.111768	0.00401439	0.786926
GNG13	0.262615	1.78e-06	0.000319999	SULT1A1	0.647976	7.18e-06	0.0012553	GSS	-0.0378603	0.00929035	0.99993	BCAS1	-0.337133	4.95e-07	9.03e-05	PRODH	0.131939	4.84e-07	8.72e-05	CDC42EP1	0.0425588	0.00609636	0.999201	SCCPDH	-0.264176	4.42e-06	0.000766237	KLF13	0.294392	1.79e-06	0.000322955	NVL	-0.103903	0.00409738	0.786926
ACSBG1	-0.179576	1.82e-06	0.000322967	TAX1BP3	-0.1462	7.51e-06	0.00126135	HBA-A1	0.575874	0.00933568	0.99993	MGST1	0.207874	4.99e-07	9.03e-05	GATSL3	0.161777	4.89e-07	8.72e-05	GDF9	0.0378025	0.00612496	0.999201	SCX	0.179223	4.54e-06	0.000777776	1110012L19RIK	-0.146616	2.03e-06	0.000357083	RAD23A	0.101131	0.00418414	0.786926
SUCLG1	-0.232136	1.89e-06	0.000326272	CD74	1.15205	7.52e-06	0.00126135	RBM10	-0.0283601	0.00947074	0.99993	AFF4	-0.127471	5.56e-07	9.77e-05	OMG	-0.147657	5.34e-07	9.39e-05	APIP	0.0571725	0.00615876	0.999201	LMCD1	-0.157735	5.02e-06	0.000833931	PPAPDC2	0.303418	2.03e-06	0.000357083	DPP9	-0.0839095	0.00422156	0.786926
SNRPB	0.218912	1.95e-06	0.000332363	TMEM33	-0.134556	7.97e-06	0.00131933	CSF3R	0.0438213	0.0094773	0.99993	TALDO1	-0.203857	5.78e-07	0.000100254	MOBP	0.73559	5.62e-07	9.62e-05	TMEM119	0.0890516	0.00618792	0.999201	PRKCZ	-0.173684	5.02e-06	0.000833931	SRXN1	0.241436	2.09e-06	0.000357865	ZFP346	-0.157249	0.00435386	0.786926
SH3BP5L	-0.174489	2.03e-06	0.000339929	SMIM11	-0.166189	8.25e-06	0.00133164	CDC34	0.0711912	0.0097014	0.99993	PEX6	-0.249081	6.15e-07	0.000105148	CRYBB1	0.161834	5.75e-07	9.7e-05	2700060E02RIK	0.0977103	0.006217	0.999201	NNAT	0.356242	5.11e-06	0.000833931	CDC7	-0.194179	2.19e-06	0.000365045	SLC25A36	-0.0839684	0.00452794	0.786926
TRAPPC4	-0.119974	2.1e-06	0.000347979	TMEM55A	-0.163182	8.8e-06	0.00137928	WDR61	-0.0900018	0.00976337	0.99993	SRXN1	0.322743	6.37e-07	0.000106341	KLHDC2	-0.194181	6.17e-07	0.000102821	MRPL22	-0.0862227	0.00635959	0.999201	NRARP	0.303768	5.13e-06	0.000833931	LMCD1	-0.164796	2.3e-06	0.000378647	PDE12	-0.0699946	0.00455865	0.786926
FAM189B	0.126093	2.28e-06	0.000373114	H3F3B	0.263824	8.82e-06	0.00137928	PUS7L	-0.0587392	0.00992547	0.99993	MDN1	-0.200481	6.6e-07	0.000106341	IQCB1	-0.243594	7.52e-07	0.000122077	MARK3	-0.0621132	0.00638494	0.999201	CCKBR	-0.336869	5.51e-06	0.000870309	SOX12	-0.124993	2.43e-06	0.00038729	TMEM198B	-0.0949768	0.00472692	0.786926
G3BP1	-0.190431	2.37e-06	0.000375339	ALOX5AP	0.199371	8.88e-06	0.00137928	RTTN	-0.0362135	0.01033	0.99993	TRA2A	-0.360097	6.61e-07	0.000106341	MGST1	0.202993	7.98e-07	0.000125888	RTEL1	-0.0624012	0.00645262	0.999201	HMGN2	0.344515	5.56e-06	0.000870309	NAT1	-0.101078	2.46e-06	0.00038729	SMAD1	-0.103199	0.00477821	0.786926
PDZD11	-0.145979	2.37e-06	0.000375339	IRGM1	0.570026	9.6e-06	0.00146822	SLC35E2	0.0439833	0.0103593	0.99993	C030006K11RIK	0.121214	6.64e-07	0.000106341	CIRBP	0.325917	7.99e-07	0.000125888	BMPER	-0.04858	0.0066341	0.999201	CDKN1C	0.408173	5.81e-06	0.000898747	PDRG1	-0.231759	2.47e-06	0.00038729	TANK	-0.0985824	0.00484785	0.786926
POLR3B	-0.13115	2.39e-06	0.000375339	PAPSS1	-0.121892	9.68e-06	0.00146822	TMEM64	0.0793036	0.0106378	0.99993	HMGA1	0.290039	6.66e-07	0.000106341	WFS1	0.43653	8.06e-07	0.000125888	NDUFAF5	0.079033	0.0068294	0.999201	QRSL1	-0.166619	6.03e-06	0.000920756	AW549877	-0.293313	2.49e-06	0.00038729	GPR149	0.0528343	0.00488924	0.786926
FCRLS	-0.240984	2.5e-06	0.000380362	H2-T23	0.571669	1.01e-05	0.00149043	SAMD11	0.0391388	0.010746	0.99993	SOGA2	-0.34963	6.72e-07	0.000106341	CCL25	0.163648	8.26e-07	0.000127529	CSF1R	0.092838	0.00694935	0.999201	HMGN3	0.188703	6.18e-06	0.000932619	JDP2	0.355139	2.5e-06	0.00038729	DFFA	0.0796684	0.0049411	0.786926
HNRNPC	-0.247226	2.51e-06	0.000380362	SUGP1	0.186412	1.05e-05	0.00154268	RPL41	0.0874125	0.0110602	0.99993	1600014C10RIK	0.156877	6.92e-07	0.000107145	H2-Q7	0.18598	9.09e-07	0.000137026	CDT1	0.0336458	0.00717585	0.999201	ZFP27	-0.110391	6.41e-06	0.000956676	FAM19A1	0.307438	2.81e-06	0.000429527	NME7	-0.100324	0.00498785	0.786926
LMCD1	-0.110122	2.55e-06	0.000380362	ARHGAP23	-0.177926	1.12e-05	0.00160874	SCG5	0.112997	0.0112136	0.99993	SMPDL3B	0.253488	6.94e-07	0.000107145	RAMP2	0.271965	9.75e-07	0.000143302	ATP1B1	-0.103746	0.00720831	0.999201	BOK	0.308191	6.64e-06	0.000969854	RASL10A	-0.365907	3.23e-06	0.000488071	FAM220A	0.0486078	0.0050496	0.786926
RFTN2	-0.187773	2.55e-06	0.000380362	PSMG2	-0.158231	1.15e-05	0.00162844	POFUT2	0.0437448	0.0114793	0.99993	SPHK2	-0.151698	7.13e-07	0.000107617	VRK1	0.197379	9.84e-07	0.000143302	ATP6V0D1	-0.101433	0.00724971	0.999201	HES6	0.189838	6.65e-06	0.000969854	ERCC4	-0.104862	3.38e-06	0.000498144	3110009E18RIK	-0.0718569	0.00512743	0.786926
MRRF	-0.13615	2.58e-06	0.000380362	IGDCC4	-0.238774	1.18e-05	0.00165632	ACTA2	0.0776362	0.0116211	0.99993	GLRX	0.28293	7.14e-07	0.000107617	MMGT2	-0.207242	9.85e-07	0.000143302	RPL29	0.120503	0.0073252	0.999201	HR	-0.22473	6.81e-06	0.00098279	SGK1	0.59888	3.38e-06	0.000498144	DESI2	-0.0489203	0.0051413	0.786926
FNDC5	-0.190853	2.6e-06	0.000380362	CCDC32	-0.164459	1.3e-05	0.00179798	KRT12	-0.170512	0.0116928	0.99993	UPP2	0.0939947	7.5e-07	0.000110707	CD74	1.04362	1.06e-06	0.000152837	PLLP	0.135418	0.0073314	0.999201	SLC4A3	-0.188483	7.28e-06	0.00103879	NFKBIA	0.288611	3.56e-06	0.000504219	DISP1	-0.0639198	0.00525101	0.786926
LMO3	0.258331	2.63e-06	0.000381039	LAT2	0.0784165	1.33e-05	0.00179798	MDH1	-0.0763054	0.0117473	0.99993	ZFHX2	-0.264928	7.52e-07	0.000110707	PRPS1L3	-0.124725	1.28e-06	0.000180231	ASNA1	-0.0897298	0.00750944	0.999201	AIFM2	0.152325	8.21e-06	0.00115767	DUSP4	0.159515	3.57e-06	0.000504219	MED15	0.0962116	0.00525555	0.786926
DPM1	-0.115798	2.93e-06	0.000418464	GSDMD	0.0968656	1.34e-05	0.00179798	NCSTN	-0.0720283	0.0120238	0.99993	PRR18	-0.391481	7.69e-07	0.000111929	OPLAH	0.110863	1.31e-06	0.000182482	ADARB1	-0.038095	0.00764198	0.999201	IDH3A	-0.226983	8.49e-06	0.00118489	KANSL3	-0.193147	3.57e-06	0.000504219	COG4	0.0749595	0.00526095	0.786926
ENO3	0.121405	2.96e-06	0.000418925	PSMB2	0.160709	1.34e-05	0.00179798	SUDS3	-0.0859031	0.012027	0.99993	H2AFJ	-0.100762	7.88e-07	0.000113347	CD151	0.13069	1.34e-06	0.000184607	UBXN2A	0.0346922	0.00770079	0.999201	VPS18	-0.167493	8.68e-06	0.00119347	ZSWIM3	-0.124407	3.57e-06	0.000504219	EIF4A1	0.11828	0.00526415	0.786926
NPR2	0.146696	3.13e-06	0.000437083	SERPINA3G	0.140266	1.38e-05	0.00183129	MNAT1	0.102051	0.012059	0.99993	TRPC2	-0.124627	8.19e-07	0.000116475	SLC2A1	0.411976	1.46e-06	0.0001976	MTSS1L	0.0461386	0.00771669	0.999201	RBBP6	-0.154176	8.74e-06	0.00119347	ARPP21	0.380182	3.63e-06	0.000505419	RDH14	-0.117543	0.00534205	0.786926
DTNA	-0.198765	3.19e-06	0.000440925	KIF1B	-0.0938482	1.54e-05	0.00202	HTRA2	0.0672966	0.0121223	0.99993	ADAMTSL4	-0.0880347	9.22e-07	0.000128269	TMEM33	-0.159999	1.47e-06	0.0001976	CTSH	0.0986028	0.00784263	0.999201	METTL1	-0.10187	9.24e-06	0.00124902	CINP	0.259941	3.66e-06	0.000505419	3830406C13RIK	-0.105385	0.00541263	0.786926
DDAH1	-0.241395	3.24e-06	0.000442588	STX12	-0.239594	1.56e-05	0.00202	SIRPA	-0.0884317	0.0121861	0.99993	FLYWCH2	0.267604	9.32e-07	0.000128269	TAX1BP3	-0.134464	1.53e-06	0.000204051	ADAMTSL2	0.0313313	0.00790173	0.999201	SCARF2	0.240607	9.38e-06	0.00125369	GAR1	0.177175	3.73e-06	0.000509757	EPS15L1	-0.0839248	0.00548826	0.786926
CD74	1.15761	3.37e-06	0.00045142	SH3D21	0.200598	1.63e-05	0.00209428	FOXG1	-0.157353	0.0123675	0.99993	RASGRP3	-0.135312	9.32e-07	0.000128269	PSMB9	0.235653	1.85e-06	0.000240774	SELPLG	0.122641	0.00797093	0.999201	ARPP21	0.358549	9.92e-06	0.00131296	MAPK6	0.201578	3.95e-06	0.000534165	LENG1	-0.0541971	0.00550717	0.786926
GLS2	-0.116542	3.37e-06	0.00045142	E2F6	-0.12088	1.65e-05	0.00210292	DBR1	0.0608963	0.0123676	0.99993	TBC1D10C	-0.119567	9.67e-07	0.000130861	MOCS1	0.156381	1.86e-06	0.000240774	HNRNPH1	0.0805541	0.00802031	0.999201	NDRG1	0.193435	1.02e-05	0.0013308	CAR12	0.114329	4.08e-06	0.00054607	SKAP2	-0.0910068	0.00551791	0.786926
SLMO2	-0.146995	3.52e-06	0.00046613	INHBA	0.215977	1.73e-05	0.00217514	MED23	0.0691135	0.0123761	0.99993	SYNE4	-0.129542	9.72e-07	0.000130861	PRMT6	0.127262	1.86e-06	0.000240774	PLAGL2	0.0665143	0.00803167	0.999201	SPHK2	-0.161538	1.06e-05	0.00135703	SLC11A1	0.213735	4.18e-06	0.000552485	1600012H06RIK	-0.0855158	0.00557074	0.786926
TSGA14	-0.16374	3.57e-06	0.000467954	VEZF1	-0.139276	1.78e-05	0.00221899	LMNA	-0.0750024	0.0125006	0.99993	TDRD7	-0.181097	9.94e-07	0.000132456	TSC22D1	0.348192	1.92e-06	0.000245743	NDUFAF1	0.11086	0.00805116	0.999201	MCM5	-0.132201	1.09e-05	0.00138183	IGDCC4	-0.29797	4.46e-06	0.000578233	MTMR3	0.0533213	0.00563412	0.786926
RASL11B	0.36856	3.7e-06	0.000480178	FCHSD2	-0.146487	1.8e-05	0.00221899	HIST1H4K	0.0547035	0.0125177	0.99993	NUPL1	-0.204446	1.02e-06	0.000132506	FAM216A	0.143294	2.03e-06	0.000257036	TSSC1	-0.093574	0.00845976	0.999201	PFKP	-0.26173	1.16e-05	0.00144202	NPCD	0.168679	4.68e-06	0.000596608	PIP5K1A	0.113888	0.00564061	0.786926
YPEL1	0.245344	3.9e-06	0.00050076	KCNK6	0.138993	1.86e-05	0.00224521	EEF1A1	0.0677288	0.012573	0.99993	CLSPN	-0.112642	1.03e-06	0.000132506	CORO2B	0.188357	2.09e-06	0.000257036	CUTC	0.0431367	0.00857671	0.999201	DUSP26	0.188119	1.18e-05	0.00145485	DAB1	0.171615	4.69e-06	0.000596608	NFASC	0.0701363	0.00589635	0.80672
IFI27L1	0.499513	4.15e-06	0.000525016	LY6C1	0.374201	1.98e-05	0.00237878	TRAF7	-0.0345473	0.0126643	0.99993	CHRAC1	0.203678	1.08e-06	0.000138221	SDC4	0.205863	2.1e-06	0.000257036	DDO	0.0649141	0.00858256	0.999201	NMT1	0.23722	1.19e-05	0.00145485	CX3CL1	0.217573	5.02e-06	0.000629837	ZFP629	0.063666	0.00590819	0.80672
CLK4	-0.259347	4.17e-06	0.000525016	CCL25	0.170322	2.02e-05	0.00239401	MRPS31	0.0945337	0.0126762	0.99993	DNAJC16	0.211147	1.09e-06	0.000138221	PPP1R2	0.268037	2.11e-06	0.000257036	ZFP317	0.08276	0.00864512	0.999201	CRYM	-0.342133	1.21e-05	0.00146113	SMG1	-0.241309	5.05e-06	0.000629837	UBE2G1	-0.115118	0.00604734	0.816757
RPS15A	-0.207349	4.27e-06	0.00053247	MT1	0.235261	2.08e-05	0.00244222	RPL31	0.11415	0.0127966	0.99993	GRIPAP1	-0.147118	1.16e-06	0.000143713	PTGDS	1.06194	2.11e-06	0.000257036	SRR	-0.179678	0.00864824	0.999201	PLIN4	0.472511	1.26e-05	0.00150609	TRPC7	-0.250504	5.15e-06	0.00063584	ZFP825	-0.067536	0.00610897	0.816757
SPATA24	0.125293	4.44e-06	0.00054302	TGM2	0.216272	2.1e-05	0.00244222	TAC2	0.0950138	0.012897	0.99993	NIN	-0.189591	1.16e-06	0.000143713	C4B	0.473033	2.24e-06	0.000270563	NACA	0.120909	0.00871328	0.999201	CCL25	0.122629	1.3e-05	0.0015246	BOK	0.312502	5.23e-06	0.000639353	SUMO1	-0.114219	0.00628202	0.821282
SERPINE2	-0.210088	4.51e-06	0.000546307	SLC7A4	0.185965	2.12e-05	0.00244998	GAD1	0.158553	0.0129453	0.99993	EML5	-0.218923	1.23e-06	0.000151468	FMO1	0.218091	2.27e-06	0.000270994	MOB1A	0.0640866	0.00873557	0.999201	H2AFJ	-0.12072	1.32e-05	0.0015246	HTR5B	0.173851	5.42e-06	0.000656594	EEF1B2	0.132803	0.00633475	0.821282
METTL3	-0.177792	4.76e-06	0.000565494	GATSL3	0.173916	2.15e-05	0.00245465	RICTOR	-0.111094	0.013259	0.99993	GPX3	0.215795	1.27e-06	0.000154395	ARL4A	0.293251	2.34e-06	0.000274643	GUSB	0.0721637	0.00881321	0.999201	ARHGAP27	0.0885709	1.33e-05	0.0015246	GM8909	0.343898	5.63e-06	0.000665367	METTL25	-0.133922	0.00637816	0.821282
AS3MT	-0.117889	5.04e-06	0.000592399	PSD2	-0.24413	2.27e-05	0.00257358	ICK	-0.0481146	0.0137003	0.99993	JOSD2	-0.25317	1.31e-06	0.000157376	SULT1A1	0.645883	2.34e-06	0.000274643	IZUMO4	0.0694808	0.00890848	0.999201	DIRAS2	-0.332871	1.33e-05	0.0015246	SLU7	0.164928	5.66e-06	0.000665367	CHTOP	-0.0971159	0.00649481	0.821282
VEGFA	-0.113598	5.19e-06	0.000600381	FAS	0.103287	2.41e-05	0.00270961	HSP90AB1	0.117168	0.0139315	0.99993	CCP110	-0.207405	1.32e-06	0.000157376	DAB2IP	-0.188304	2.37e-06	0.000274981	SNRPA	0.080053	0.00892774	0.999201	CCAR1	-0.195433	1.34e-05	0.0015246	NUP98	0.0987432	5.76e-06	0.000665367	EIF4E3	-0.0694626	0.00651998	0.821282
RPS6KL1	0.155953	5.2e-06	0.000600381	PKP2	0.0957948	2.5e-05	0.00278528	NUDT2	0.0754929	0.013943	0.99993	CD83	0.179273	1.33e-06	0.000157376	LGALS3BP	0.431252	2.71e-06	0.000311502	FTH1	0.0628712	0.00895762	0.999201	DDC	0.166201	1.34e-05	0.0015246	CCDC117	-0.174417	5.8e-06	0.000665367	NSMCE2	-0.0490211	0.00657488	0.821282
RMND1	-0.156137	5.54e-06	0.000634245	ACPL2	-0.16108	2.55e-05	0.00281316	PSMB7	0.207779	0.0140574	0.99993	ARHGDIG	0.277855	1.35e-06	0.000157376	VEZF1	-0.157834	2.88e-06	0.000325358	EEF1B2	0.103805	0.00916349	0.999201	BRD9	-0.164464	1.37e-05	0.00154065	PTPLA	-0.16781	5.81e-06	0.000665367	ZFP606	-0.0743298	0.00666125	0.821282
CHRAC1	0.147668	5.74e-06	0.000650844	SCARF2	0.164793	2.63e-05	0.00287758	MCAT	-0.064144	0.0141659	0.99993	KLC1	-0.217163	1.36e-06	0.000157376	NOTCH4	0.210629	2.9e-06	0.000325358	METAP1	-0.0820106	0.00918053	0.999201	LRG1	0.22031	1.4e-05	0.00155825	CHST8	0.339065	5.88e-06	0.000667638	NIPAL2	-0.0868307	0.00674179	0.821282
CKB	-0.154483	5.83e-06	0.000655195	1110012L19RIK	-0.105665	2.72e-05	0.00291481	GYG	-0.0675912	0.01431	0.99993	RMND1	-0.160594	1.37e-06	0.000158003	PHOSPHO2	-0.149209	2.9e-06	0.000325358	ABI3BP	-0.042269	0.00919474	0.999201	TRP53INP1	0.257107	1.53e-05	0.00169691	IRF3	-0.240471	5.98e-06	0.000673682	NELL1	0.0453508	0.00676092	0.821282
AI836003	-0.201013	6.63e-06	0.000732472	CCDC41	-0.118593	2.73e-05	0.00291481	ZCCHC6	-0.0939897	0.0143784	0.99993	PTN	-0.353631	1.42e-06	0.000161434	ANAPC7	-0.12148	3.15e-06	0.000346597	TBC1D7	0.0715066	0.009363	0.999201	POP5	0.306065	1.58e-05	0.00173605	FCHSD1	-0.111814	6.08e-06	0.000678953	SLC39A6	-0.112215	0.0067827	0.821282
HIST1H4F	-0.0969865	8.18e-06	0.00089536	ZFP330	0.146474	2.73e-05	0.00291481	ONECUT2	0.0521146	0.0143969	0.99993	LRRK2	-0.260108	1.45e-06	0.000163647	IL17RC	0.0919744	3.15e-06	0.000346597	SERINC3	-0.0746843	0.0094078	0.999201	B2M	0.753356	1.75e-05	0.00187694	KDM1A	-0.115557	6.3e-06	0.000697085	CCDC57	-0.0521978	0.00686608	0.823609
CDR2	-0.181589	8.53e-06	0.000917138	CYBA	0.177597	2.77e-05	0.00292736	STAMBPL1	0.064227	0.0145064	0.99993	HYI	0.223687	1.46e-06	0.000163667	SEMA6D	-0.125095	3.24e-06	0.000353605	AZIN1	0.0470874	0.00940933	0.999201	LY6A	0.416562	1.8e-05	0.0019026	ANXA11	0.357807	6.48e-06	0.00070464	SAMD4B	0.0954496	0.00702332	0.826531
TMEM33	-0.153621	8.61e-06	0.000917976	CENPL	-0.076147	2.85e-05	0.00295922	FLII	-0.0698311	0.014987	0.99993	INTS4	-0.138047	1.73e-06	0.000190833	SRSF2	0.197932	3.29e-06	0.000353605	PCED1A	0.0391206	0.00944721	0.999201	ATP6V1G2	-0.200077	1.81e-05	0.0019026	CFP	-0.364047	6.63e-06	0.000715312	CTTNBP2NL	-0.0675546	0.00706177	0.826531
TDRD7	-0.168545	8.73e-06	0.000923282	MMD2	-0.182363	2.87e-05	0.00295922	RNF121	0.0721685	0.0150454	0.99993	MFGE8	-0.349575	1.73e-06	0.000190833	LHFPL2	-0.104683	3.32e-06	0.000353605	PRCP	0.0608732	0.00945807	0.999201	SEC14L1	0.21252	2.02e-05	0.00207763	POC1B	-0.0905	6.74e-06	0.00072104	SEC61A1	0.0632895	0.00726365	0.826531
GLDN	0.0929482	9.09e-06	0.000953847	OPLAH	0.118172	2.88e-05	0.00295922	PEX5L	-0.0539912	0.0150487	0.99993	VTN	-0.229511	1.79e-06	0.000192914	PIGZ	0.221705	3.39e-06	0.000357358	HIST1H4K	0.0491344	0.00964985	0.999201	USP2	0.244809	2.02e-05	0.00207763	GRASP	0.415324	6.92e-06	0.000734225	DGCR2	0.0477373	0.00731183	0.826531
NEURL1A	0.170148	9.43e-06	0.000980472	H2AFJ	-0.142584	2.89e-05	0.00295922	TUBA8	-0.053934	0.0150964	0.99993	DTNA	-0.169276	1.8e-06	0.000192914	CASP1	0.178913	3.87e-06	0.000404846	BBS9	0.0748958	0.00991184	0.999201	USP13	0.0885311	2.16e-05	0.0022047	OCIAD2	0.439109	7.02e-06	0.000735498	CNOT10	0.0872045	0.00732924	0.826531
ITM2A	-0.350009	1.03e-05	0.00106094	LYZ2	0.156183	3.02e-05	0.00305817	FGF13	-0.0398623	0.0151994	0.99993	WDR45B	0.162889	1.83e-06	0.000193827	KBTBD2	-0.149926	4.05e-06	0.000420128	RPS6KA1	0.104031	0.0100371	0.999201	CYP2D22	0.196469	2.42e-05	0.00242178	MRPS25	-0.118113	7.12e-06	0.000735498	RPS15	0.144209	0.00745403	0.826531
R74862	0.123104	1.06e-05	0.00108029	ANG	0.109169	3.04e-05	0.00305817	DARS2	-0.0555526	0.0155267	0.99993	CORO1B	-0.183795	1.84e-06	0.000193827	TGFBR2	0.141434	4.35e-06	0.000447627	SNRNP70	-0.0787985	0.0102031	0.999201	F13A1	0.181359	2.45e-05	0.00243465	FBXO3	-0.189373	7.15e-06	0.000735498	PEX6	0.0886714	0.00756938	0.826531
VPS28	-0.133275	1.06e-05	0.00107983	CDKN1A	0.37366	3.06e-05	0.00305817	GOLM1	-0.0654576	0.0155391	0.99993	CCAR1	-0.204338	1.93e-06	0.000201383	ZDHHC14	0.258031	4.59e-06	0.000468924	INTS7	-0.0796745	0.0103719	0.999201	LCMT1	-0.14135	2.47e-05	0.00243663	TBC1D17	-0.14517	7.16e-06	0.000735498	TMEM70	0.0886394	0.00757243	0.826531
GMPR2	-0.137059	1.15e-05	0.00113611	CCDC90B	-0.11925	3.13e-05	0.00308187	PSMD5	-0.0586756	0.0156182	0.99993	STX12	-0.267577	1.96e-06	0.000201383	DCXR	0.11328	4.79e-06	0.000484875	PLP2	-0.0364611	0.0104529	0.999201	BTBD6	0.172646	2.62e-05	0.00254822	DBC1	0.30691	7.22e-06	0.000735577	TTYH2	-0.0612609	0.00760322	0.826531
LUC7L	-0.0792714	1.15e-05	0.00113611	GTF2E1	-0.155202	3.21e-05	0.00309917	DBI	-0.040981	0.015801	0.99993	CEBPB	0.231502	2e-06	0.000203768	EIF1A	0.151728	4.94e-06	0.000496217	PFDN5	0.106714	0.0106935	0.999201	TBC1D2	-0.112837	2.68e-05	0.00257479	TMEM107	-0.149326	7.41e-06	0.000748385	ANAPC4	0.0871397	0.00766791	0.826531
ANAPC2	-0.17731	1.16e-05	0.00113611	2310003H01RIK	-0.134723	3.24e-05	0.00309917	NGF	-0.0379599	0.0159679	0.99993	2900011O08RIK	0.156196	2.19e-06	0.000221146	SORBS1	0.141659	4.99e-06	0.000497578	PECR	0.0367602	0.0107263	0.999201	GBA	-0.17865	2.71e-05	0.00257479	FGFRL1	-0.147944	7.56e-06	0.000757898	CPLX1	-0.118652	0.00768894	0.826531
PES1	-0.226886	1.16e-05	0.00113611	CCDC120	-0.148765	3.24e-05	0.00309917	ACTA1	-0.0666416	0.0160485	0.99993	METTL3	-0.199165	2.21e-06	0.000221146	RILPL1	-0.155797	5.06e-06	0.000500226	TBC1D13	-0.0561997	0.0109774	0.999201	H2-Q7	0.28692	2.71e-05	0.00257479	TIA1	-0.197253	7.93e-06	0.000789342	DARS	-0.0875686	0.0077276	0.826531
TSC22D3	0.296799	1.16e-05	0.00113611	IFI27L1	0.424779	3.3e-05	0.00312085	YIF1A	0.0827881	0.0161689	0.99993	PTPRV	-0.184322	2.23e-06	0.000221146	PPP2R5B	0.343503	5.12e-06	0.000500226	EGLN1	-0.0584699	0.0110383	0.999201	YDJC	0.204888	2.75e-05	0.00259122	PDLIM1	0.39589	8.2e-06	0.000809703	STAG2	-0.106381	0.00781558	0.829033
LY6G6E	0.168263	1.21e-05	0.00117418	RBM5	-0.178037	3.35e-05	0.0031467	NOL12	0.0756658	0.0164684	0.99993	SLC25A3	-0.264297	2.24e-06	0.000221146	CAR4	0.186406	5.14e-06	0.000500226	KLHL6	0.0623682	0.0110918	0.999201	TMEM117	0.138538	2.78e-05	0.00260161	PKP2	0.319671	8.37e-06	0.000819827	D15ERTD621E	0.102002	0.00801674	0.842311
FBXO3	-0.181352	1.23e-05	0.0011785	GAB1	-0.229082	3.55e-05	0.00331332	DONSON	0.0544918	0.0165496	0.99993	SPATA24	0.103814	2.37e-06	0.000230932	LY6C1	0.376089	5.26e-06	0.000504942	CERS2	0.100962	0.011248	0.999201	SLC4A1AP	-0.14698	2.89e-05	0.0026889	ACSBG1	-0.18527	9.11e-06	0.000878741	ANKS3	-0.0465482	0.00807201	0.842311
FAM160A2	0.161418	1.24e-05	0.00117855	NEU4	0.0595862	3.61e-05	0.00334495	TMEM30A	-0.0717515	0.0165502	0.99993	GSPT1	-0.168826	2.51e-06	0.000242972	HRH3	0.262322	5.27e-06	0.000504942	EIF3K	0.119	0.0112559	0.999201	GATSL3	0.177573	2.94e-05	0.00269862	AP2B1	0.131973	9.25e-06	0.000881027	ACOT11	-0.0950319	0.00814798	0.843382
FNTA	-0.187241	1.27e-05	0.0011973	PTGDS	0.958113	3.65e-05	0.00335382	CNOT2	0.103426	0.0165895	0.99993	DHCR7	0.111919	2.55e-06	0.00024418	ROBO4	0.142179	5.51e-06	0.000524323	RPS16	0.127758	0.0112651	0.999201	CCL17	0.20766	2.98e-05	0.0027101	SYBU	-0.245889	9.31e-06	0.000881027	RUFY3	0.142861	0.00847378	0.84636
METTL14	-0.128472	1.28e-05	0.00119819	IRGM2	0.676406	3.76e-05	0.0034006	EMP1	0.0408269	0.0166355	0.99993	GAB1	-0.222966	2.6e-06	0.000247438	DDOST	0.179814	5.75e-06	0.000543157	LPAR1	0.115873	0.0112864	0.999201	WFDC1	0.273571	3e-05	0.0027101	CLK4	-0.304729	9.34e-06	0.000881027	1700021F05RIK	0.0878256	0.00862069	0.84636
KCMF1	-0.0982357	1.29e-05	0.00119819	GOLM1	0.11932	3.78e-05	0.0034006	HIST1H2BE	0.0757004	0.0167593	0.99993	PHLDB1	-0.183858	2.65e-06	0.000249997	CHORDC1	-0.324271	6.02e-06	0.000559815	PDCD5	0.0629289	0.0113035	0.999201	PIK3R6	-0.123072	3.02e-05	0.00271082	SORCS3	0.2122	9.7e-06	0.000908442	MTERFD3	-0.0912471	0.00869467	0.84636
NSMF	0.283311	1.31e-05	0.00120179	GJB6	0.381428	3.84e-05	0.00342361	EXOSC6	-0.0533505	0.0170556	0.99993	CIRBP	0.316122	2.69e-06	0.000252595	H2-M3	0.133519	6.05e-06	0.000559815	AGGF1	0.043234	0.0113218	0.999201	FLYWCH2	0.28133	3.06e-05	0.00272642	LRIG1	-0.249347	9.87e-06	0.000918307	HBB-B1	0.518055	0.00870168	0.84636
KATNA1	-0.134174	1.34e-05	0.00121029	UGT1A10	0.219896	3.91e-05	0.00344313	EXTL3	-0.0817039	0.0172076	0.99993	ALDH18A1	-0.119417	2.72e-06	0.000253285	PCBD2	0.158498	6.06e-06	0.000559815	SPSB3	0.0796675	0.0113293	0.999201	GRB10	0.183225	3.13e-05	0.00277188	RFTN2	-0.172796	1.01e-05	0.000931924	MRGPRG	0.0538635	0.00873579	0.84636
FLCN	-0.147772	1.35e-05	0.00121276	ZXDC	-0.0997651	3.93e-05	0.00344313	ATP9B	0.0618938	0.017516	0.99993	ABHD11	0.159455	2.97e-06	0.000273964	SCARF2	0.219756	6.2e-06	0.000568294	SEMA3A	-0.0721145	0.0113315	0.999201	PRADC1	0.193489	3.33e-05	0.0029129	TMEM51	-0.210432	1.02e-05	0.000937902	MAPK9	-0.0844867	0.00874929	0.84636
NCOA5	-0.167788	1.38e-05	0.00123029	IGTP	0.957765	3.94e-05	0.00344313	TNIP1	0.0456069	0.017855	0.99993	AIFM2	0.203304	3.07e-06	0.000280324	PPAPDC2	0.241364	6.35e-06	0.000576304	PTGR2	0.0399201	0.0113335	0.999201	TRMT10A	-0.106148	3.54e-05	0.0030725	GALNT9	0.42385	1.05e-05	0.000955815	TMEM201	0.0762404	0.00877022	0.84636
SYT16	0.245606	1.39e-05	0.0012317	JMJD6	-0.194053	3.99e-05	0.00346086	ITM2B	0.0799559	0.0179932	0.99993	SEC13	-0.13846	3.09e-06	0.000280324	ENPP5	-0.175668	6.37e-06	0.000576304	PGM2	0.11498	0.0113516	0.999201	PNCK	0.250426	3.65e-05	0.00314656	CBLN2	0.276522	1.06e-05	0.000956365	DCPS	0.0677437	0.00911873	0.866203
HTATIP2	0.148847	1.41e-05	0.00124105	RHOB	0.316839	4.1e-05	0.00353746	CACNB2	0.0585625	0.0180805	0.99993	NCAM1	-0.239997	3.1e-06	0.000280324	MBD1	0.221026	6.48e-06	0.000581765	SH3GL2	-0.0822223	0.0114333	0.999201	NCKIPSD	-0.168804	3.68e-05	0.00315053	SLC25A19	-0.181974	1.08e-05	0.000970444	CCDC130	-0.119213	0.00916688	0.866203
QRSL1	-0.134167	1.44e-05	0.00126295	ADCY8	-0.166437	4.21e-05	0.00360868	PLCD4	-0.0581847	0.0185159	0.99993	PIP4K2A	-0.159238	3.26e-06	0.00029281	GM1698	0.0931939	6.6e-06	0.000588726	MARCKSL1	-0.0431682	0.0115111	0.999201	WDR78	-0.167641	3.87e-05	0.00327019	PIP4K2C	0.28548	1.13e-05	0.000997318	NCOA6	0.0808601	0.00938797	0.866203
MAP3K6	0.202545	1.5e-05	0.00128812	HBEGF	-0.104099	4.28e-05	0.0036432	GM3258	0.0708398	0.0186103	0.99993	CLN3	-0.113481	3.34e-06	0.000296687	ALKBH3	0.162806	6.71e-06	0.000594157	CMTM4	0.0358932	0.0115899	0.999201	NRP1	-0.228969	3.97e-05	0.0033199	RAMP2	0.330304	1.18e-05	0.0010333	ASUN	-0.0627342	0.00962216	0.866203
STX12	-0.240105	1.5e-05	0.00128812	DNAJB1	-0.231083	4.34e-05	0.00364914	RAB24	0.0855104	0.0186285	0.99993	GBA	-0.169018	3.35e-06	0.000296687	LYZ1	0.297985	6.82e-06	0.00059921	NAA60	-0.0327726	0.01159	0.999201	HSPA2	0.16688	4.01e-05	0.0033199	RPA2	-0.119213	1.18e-05	0.0010333	SEC23IP	0.0915512	0.00967788	0.866203
MRPL48	-0.16124	1.57e-05	0.00133671	ASPHD1	0.122351	4.37e-05	0.00364914	ANKS6	-0.0335188	0.0188943	0.99993	ARAF	-0.16596	3.56e-06	0.000312754	ST5	-0.148324	6.9e-06	0.000602565	ABCB8	0.0411471	0.0115965	0.999201	H2-T23	0.551736	4.03e-05	0.0033199	D030056L22RIK	-0.150061	1.2e-05	0.00103995	2510039O18RIK	-0.0660599	0.00969294	0.866203
ANXA11	0.152956	1.58e-05	0.00133671	CEBPB	0.155917	4.54e-05	0.00373542	LZIC	0.0359644	0.0189574	0.99993	ABCA8A	-0.0892852	3.64e-06	0.000317422	TXNIP	0.301249	7.54e-06	0.00064119	PRTN3	-0.0437346	0.0116443	0.999201	SULT1A1	0.556296	4.07e-05	0.0033199	FAS	0.12684	1.21e-05	0.00103995	HBA-A1	0.849835	0.00975885	0.866203
UTP6	-0.134538	1.62e-05	0.00135828	SLC25A19	-0.133854	4.86e-05	0.00396956	PLD4	0.0616096	0.0190134	0.99993	MYRIP	0.17359	3.7e-06	0.000317728	NT5E	0.462555	7.59e-06	0.00064119	GOLPH3L	0.0634187	0.011712	0.999201	NFKBIA	0.248399	4.08e-05	0.0033199	HES5	-0.135966	1.24e-05	0.00105334	RWDD1	0.0644876	0.00977142	0.866203
PDLIM4	-0.177042	1.67e-05	0.00139232	LMAN2L	-0.18867	4.94e-05	0.00400839	USP12	-0.0385057	0.0191165	0.99993	RAVER1	-0.106383	3.71e-06	0.000317728	PIM3	0.262488	7.59e-06	0.00064119	NAA15	-0.0610145	0.0117425	0.999201	TTC3	-0.146808	4.09e-05	0.0033199	SLC2A1	0.397467	1.24e-05	0.00105334	TM2D2	0.101934	0.00995149	0.866203
IDH3A	-0.182052	1.72e-05	0.00141116	BNIP3L	-0.165573	5.34e-05	0.00430662	TMEM25	-0.0464391	0.0193137	0.99993	PRKACA	0.185045	3.72e-06	0.000317728	PCGF6	-0.146745	7.6e-06	0.00064119	KHDRBS3	-0.121902	0.0120372	0.999201	LASP1	-0.214164	4.21e-05	0.00340247	OSBPL3	0.257418	1.26e-05	0.00106563	NEK3	-0.0472086	0.00998721	0.866203
IRF3	-0.18186	1.73e-05	0.00141116	CRELD2	0.191285	5.45e-05	0.00436616	MED6	-0.0521342	0.0193962	0.99993	SDPR	0.194664	3.91e-06	0.000326369	SUV420H1	0.115843	7.89e-06	0.000661484	ARHGDIB	0.105605	0.0120582	0.999201	TUFM	-0.209285	4.27e-05	0.00342788	CAR4	0.326434	1.29e-05	0.00108524	RHOJ	0.0831657	0.0100137	0.866203
PGS1	-0.167192	1.73e-05	0.00141116	EML1	-0.142979	5.86e-05	0.00466685	IFT88	0.059879	0.0194004	0.99993	INSC	-0.103179	3.95e-06	0.000326369	ELAC2	0.0896887	8.35e-06	0.000694999	LMNA	-0.0650733	0.0121922	0.999201	PALMD	-0.172929	4.39e-05	0.00347368	NRN1	0.37335	1.36e-05	0.00113234	DUSP16	-0.0813626	0.0100403	0.866203
APPL2	-0.280039	1.77e-05	0.00143446	CDR2	-0.165756	5.94e-05	0.00470017	DVL1	-0.0799239	0.0194451	0.99993	BUB3	-0.141793	3.96e-06	0.000326369	HIST2H3B	0.256708	8.61e-06	0.000711706	EIF3G	0.0749546	0.0122681	0.999201	BRMS1	0.241625	4.44e-05	0.00347368	RHOB	0.325908	1.37e-05	0.00113662	ZFP607	0.0926042	0.0101319	0.866203
SLC30A9	-0.116018	1.79e-05	0.00144469	AW549877	-0.145375	6.03e-05	0.00474103	SART1	-0.0580816	0.0195704	0.99993	TMEM255A	0.360545	3.99e-06	0.000326369	HIGD2A	-0.132817	8.66e-06	0.000711706	HIST1H2BM	0.114841	0.0123646	0.999201	PDGFB	-0.226883	4.44e-05	0.00347368	FLCN	-0.177757	1.38e-05	0.00113664	CRTAP	-0.0516216	0.0101336	0.866203
SHISA4	0.173653	1.83e-05	0.0014696	RPA1	-0.134387	6.65e-05	0.00519682	RECQL5	-0.0373628	0.0195915	0.99993	CDC5L	-0.137881	4e-06	0.000326369	TMC7	-0.180502	9e-06	0.000729942	SEZ6L2	-0.0357673	0.0125116	0.999201	SLC17A6	0.43835	4.72e-05	0.00364641	HMG20A	-0.159616	1.39e-05	0.0011373	ZDHHC6	0.0871452	0.0101661	0.866203
TMCO3	-0.136655	1.88e-05	0.00149308	FGFRL1	-0.14669	6.91e-05	0.00533614	PRPF8	0.0582728	0.0197039	0.99993	WDR6	0.443113	4e-06	0.000326369	FAAH	-0.256603	9.07e-06	0.000729942	UBR1	-0.0779114	0.0126584	0.999201	LGALS3BP	0.443531	4.76e-05	0.00365739	MORC2A	-0.137489	1.44e-05	0.00116931	RPL30	0.100441	0.0101804	0.866203
ADK	-0.189894	1.89e-05	0.00149308	C1QA	0.204952	6.98e-05	0.00535553	GPR21	0.0409301	0.0197562	0.99993	PODXL2	0.407494	4.08e-06	0.000330641	CDO1	0.238398	9.11e-06	0.000729942	TEX261	0.0960174	0.0127873	0.999201	ACTN1	-0.226588	4.79e-05	0.00365739	OAT	-0.225708	1.45e-05	0.00116993	DPH2	-0.0668185	0.0102453	0.866203
EDN1	0.204316	1.9e-05	0.00149688	SETD8	-0.090465	7.18e-05	0.00547704	DLL1	0.0319716	0.0200408	0.99993	PHGDH	-0.160125	4.3e-06	0.000345854	NET1	0.124373	9.11e-06	0.000729942	BCL2L13	-0.0639848	0.0129924	0.999201	ACOT7	-0.233114	4.85e-05	0.00366332	ATP10A	0.119213	1.49e-05	0.00119505	SASH3	0.0598742	0.0102581	0.866203
PMP22	-0.0906412	1.97e-05	0.00153874	IL18	0.142284	7.24e-05	0.00549277	HNRNPH1	0.165886	0.020142	0.99993	RBM45	-0.215121	4.32e-06	0.000345854	CUX1	0.137732	9.29e-06	0.000739528	HIST1H2BF	0.149353	0.0130218	0.999201	KCNS2	-0.107847	4.94e-05	0.0037066	CBLN4	0.42432	1.55e-05	0.00123457	ACSL4	0.0798993	0.0103587	0.867582
LXN	-0.242048	1.98e-05	0.00153874	ZBTB44	-0.107136	7.39e-05	0.00556403	ATP2B3	-0.0583179	0.0202379	0.99993	ACTL6B	-0.20029	4.52e-06	0.000359616	RFXAP	-0.112932	9.67e-06	0.00076472	ASIC1	-0.095234	0.0130437	0.999201	GPR108	0.127493	4.99e-05	0.00372315	NCAPD3	-0.141292	1.56e-05	0.00123877	SOX7	0.0400953	0.0104096	0.867582
PIP5K1B	0.186794	2.03e-05	0.00156968	PPAPDC2	0.185432	7.43e-05	0.00556403	GALT	-0.0643574	0.0203829	0.99993	CLK1	-0.245392	4.56e-06	0.000360761	DNAJC18	0.0906823	9.76e-06	0.000767229	TMEM143	0.0282432	0.0131451	0.999201	CIRBP	0.268974	5.47e-05	0.00405534	AI597479	-0.144601	1.6e-05	0.00125196	2410004B18RIK	-0.0652859	0.0104828	0.868046
BTBD6	0.186707	2.16e-05	0.00165354	ZFP36	0.0899604	7.68e-05	0.00572291	ILVBL	0.0563965	0.0205362	0.99993	OSGEP	-0.185866	4.59e-06	0.000360761	DDX41	0.140043	9.99e-06	0.000780713	TAB1	-0.0381535	0.0132154	0.999201	SEPT6	-0.203226	5.5e-05	0.00405534	CAP1	0.182103	1.6e-05	0.00125196	RASL10B	0.0868759	0.010865	0.881898
CDC7	-0.201083	2.17e-05	0.00165354	HTRA1	0.420276	7.79e-05	0.0057661	PPP2R2C	-0.101594	0.020628	0.99993	SEL1L	0.166049	4.68e-06	0.000365672	CLIC6	0.295458	1.05e-05	0.000803991	PIP4K2A	0.0768929	0.013372	0.999201	HEXIM2	0.105017	5.58e-05	0.0040659	WASH	-0.0670372	1.61e-05	0.00125196	TMEM251	-0.0435549	0.0110568	0.881898
ILKAP	-0.161806	2.21e-05	0.00166732	H2-K2	0.373601	8.12e-05	0.00597538	ZFP930	0.0569705	0.020667	0.99993	ALDH3B1	-0.129803	4.74e-06	0.000367171	DMRTC1A	0.149147	1.05e-05	0.000803991	RAB22A	0.0590566	0.01371	0.999201	SESN1	0.271668	5.6e-05	0.0040659	SIVA1	-0.167693	1.62e-05	0.00125196	SNX1	0.148922	0.0110648	0.881898
PEX6	-0.189184	2.21e-05	0.00166732	PNPLA2	0.269343	8.2e-05	0.00600358	FEM1B	0.0703456	0.0207084	0.99993	PLP1	-0.368445	4.79e-06	0.000367171	TPRN	0.287692	1.08e-05	0.000823063	ZFP428	-0.0871228	0.0137753	0.999201	CYP4F15	0.159184	5.61e-05	0.0040659	CHAC1	0.361506	1.64e-05	0.00125638	LYPLA2	-0.103512	0.0110922	0.881898
TPST2	0.185889	2.23e-05	0.00167104	MPP6	-0.13862	8.59e-05	0.00624651	TIGD2	0.0601033	0.0211753	0.99993	PRKCG	-0.184661	4.79e-06	0.000367171	ANG	0.0961402	1.09e-05	0.000826429	STK24	0.056254	0.0138669	0.999201	ECD	-0.153461	5.65e-05	0.00406597	RPUSD4	-0.131498	1.64e-05	0.00125638	TRPC3	-0.0774373	0.0111149	0.881898
CRCP	0.153473	2.25e-05	0.00167104	SDCBP2	0.124071	8.77e-05	0.00628896	WFS1	0.161657	0.0214767	0.99993	RFXAP	0.121809	4.82e-06	0.000367171	ZFP334	0.138056	1.12e-05	0.000840259	FAM192A	0.0696456	0.0139394	0.999201	RASGRP1	-0.22391	5.69e-05	0.00406597	IRS2	0.493457	1.66e-05	0.00125902	GPN1	0.0676912	0.0111766	0.881898
HIST1H1C	-0.370636	2.26e-05	0.00167104	NOTCH4	0.180328	8.79e-05	0.00628896	ECEL1	0.141498	0.0215297	0.99993	FPR2	0.110541	5e-06	0.000378976	DNAJC6	-0.228453	1.13e-05	0.000845614	GLTP	0.0814867	0.0143555	0.999201	CLPX	-0.089088	5.7e-05	0.00406597	LRSAM1	-0.152352	1.7e-05	0.00127753	TCEANC2	-0.052946	0.0111998	0.881898
VTN	-0.219166	2.41e-05	0.00177419	CASKIN1	-0.154892	8.85e-05	0.00629292	ASPHD2	-0.0626928	0.0215535	0.99993	RIC3	0.0997578	5.05e-06	0.000380306	IRGM2	0.477114	1.18e-05	0.000875948	PTPRE	0.114973	0.0143773	0.999201	UNC13C	-0.102167	5.88e-05	0.00412622	CEBPB	0.234217	1.72e-05	0.00128166	CNOT2	0.0849928	0.0115117	0.884556
CCT3	-0.171548	2.48e-05	0.00181146	FKBP5	0.411189	9.01e-05	0.00634789	SCAI	0.0465044	0.0216662	0.99993	ABLIM2	-0.159672	5.34e-06	0.000399791	SULF1	-0.186083	1.18e-05	0.000877056	EXTL1	-0.0516058	0.0144305	0.999201	RPH3A	-0.294831	6.01e-05	0.00419572	HTRA1	0.307007	1.75e-05	0.00129707	WDPCP	0.0507459	0.0115451	0.884556
ALDH3B1	-0.113465	2.49e-05	0.00181146	1700019G17RIK	0.0694871	9.03e-05	0.00634789	HSPA1A	0.053397	0.0217049	0.99993	PTGDS	1.03939	5.69e-06	0.000423644	CRYM	0.304591	1.2e-05	0.000881344	NEK9	-0.0616198	0.0144633	0.999201	GALNT9	-0.377527	6.2e-05	0.00430066	PLEKHA1	-0.279913	1.84e-05	0.00135551	HARS	0.0472409	0.0116078	0.884556
SPHK2	-0.121544	2.55e-05	0.0018423	APLF	-0.0868111	9.19e-05	0.00642431	RUNDC3B	0.0783788	0.0219157	0.99993	RCAN3	0.236156	6.08e-06	0.000448561	STRA6	0.229447	1.24e-05	0.000904001	ZFP623	0.0440653	0.0144704	0.999201	MOBP	0.484499	6.53e-05	0.00450426	PCDH10	0.262859	1.95e-05	0.00142197	TMEM38B	0.0813334	0.0116391	0.884556
CCL25	0.178412	2.76e-05	0.00196729	UFC1	0.178179	9.39e-05	0.00652823	CTR9	-0.0542851	0.0219975	0.99993	CLPX	-0.115938	6.49e-06	0.000474554	RAPGEFL1	-0.173812	1.32e-05	0.000957808	PSMD2	-0.047326	0.0145016	0.999201	FAM180A	-0.193813	6.78e-05	0.0046401	RNPEPL1	-0.26136	1.99e-05	0.00144381	GTF2E2	0.0741117	0.0116504	0.884556
SEMA6B	0.15462	2.76e-05	0.00196729	FOSB	0.121645	9.46e-05	0.00654483	FAM188A	-0.0459011	0.0220889	0.99993	2310022B05RIK	0.403003	6.65e-06	0.000483582	RFX4	-0.163396	1.39e-05	0.000998092	PLA2G7	0.102395	0.0146763	0.999201	SRSF11	-0.148091	6.8e-05	0.0046401	CLDN26	-0.19497	2.05e-05	0.00146808	FAM3A	-0.0919661	0.0117008	0.884556
NCEH1	0.160487	2.77e-05	0.00196729	FAIM2	0.14971	9.72e-05	0.0066759	MRPL49	0.0505473	0.022135	0.99993	FSTL4	0.303784	6.78e-06	0.000490061	DTNA	-0.0894604	1.43e-05	0.00101957	ITGB5	0.0923027	0.0148078	0.999201	SAP30L	0.188379	6.99e-05	0.00473174	KATNA1	-0.14099	2.09e-05	0.00148726	SSSCA1	0.0965273	0.0117173	0.884556
RAB40C	0.255777	2.82e-05	0.00199575	DHRS1	-0.121018	9.81e-05	0.0066759	HNRNPUL1	0.0272533	0.02225	0.99993	C2CD5	-0.227236	7.29e-06	0.000522568	UNC13B	-0.269383	1.46e-05	0.00103612	WDR33	-0.0371353	0.0148527	0.999201	CYHR1	0.167792	7e-05	0.00473174	KIF1B	-0.152552	2.1e-05	0.00148726	FAM161B	-0.0777107	0.0118915	0.884556
MAPK11	-0.230905	2.88e-05	0.00202424	FERMT2	-0.243313	9.81e-05	0.0066759	STARD3NL	0.0722976	0.0224658	0.99993	ARHGAP44	0.215549	7.31e-06	0.000522568	LRSAM1	-0.110015	1.51e-05	0.00106445	CYP46A1	-0.0761763	0.0153666	0.999201	ACOT13	-0.163145	7.13e-05	0.00479015	SLC2A13	0.250065	2.16e-05	0.00151483	ALDH1L1	-0.0866434	0.0119227	0.884556
PTGDS	1.00665	2.92e-05	0.00204055	KANSL3	-0.155431	0.000100717	0.00674801	RHBDL3	0.0908777	0.0224908	0.99993	BNIP3L	-0.184678	7.38e-06	0.000523019	NUP210	-0.152204	1.52e-05	0.00106445	BMS1	0.0351359	0.0154474	0.999201	CUX1	0.143083	7.29e-05	0.00480884	TRMT1L	-0.138913	2.2e-05	0.00153245	ARXES2	-0.211277	0.0122799	0.897955
IQCB1	-0.170012	3.03e-05	0.00210368	CHAC1	0.178595	0.000101889	0.00678507	CTNND2	-0.0495756	0.0225847	0.99993	ECE2	-0.0822124	7.45e-06	0.000523019	SMC5	0.298462	1.52e-05	0.00106445	GM5506	0.0628616	0.0155438	0.999201	NAA35	-0.11848	7.31e-05	0.00480884	FNTB	-0.132128	2.22e-05	0.00154096	C87436	-0.163135	0.012351	0.897955
ANXA5	-0.209652	3.09e-05	0.00212817	SUV420H2	-0.13166	0.000103123	0.00683109	BEX2	0.118002	0.0226575	0.99993	AIF1L	-0.125453	7.48e-06	0.000523019	MRPS18A	0.0938537	1.56e-05	0.00108017	ZFHX3	0.166055	0.015737	0.999201	COQ6	-0.128082	8.59e-05	0.00539366	ST6GAL1	-0.213957	2.26e-05	0.00155806	DNAJC4	0.0678813	0.0123741	0.897955
SDPR	0.220771	3.14e-05	0.00214677	HEY1	-0.190767	0.000104293	0.00684831	HECTD2	0.0581943	0.0228424	0.99993	PIP4K2C	-0.217561	7.48e-06	0.000523019	CFP	-0.275275	1.57e-05	0.00108017	RAB10	0.0346556	0.0160231	0.999201	SEMA4A	-0.285947	8.65e-05	0.00539366	ACSL3	0.157487	2.34e-05	0.00158486	CAMK2D	0.0590191	0.0125261	0.897955
KLC1	-0.177808	3.16e-05	0.00215136	GSTA3	0.206902	0.000104471	0.00684831	EBNA1BP2	0.0697872	0.0228924	0.99993	SEZ6L	0.395184	7.58e-06	0.000527372	IRGM1	0.274217	1.57e-05	0.00108017	DEF8	-0.0414754	0.0161106	0.999201	SUN2	0.187535	8.68e-05	0.00539366	FCGR2B	0.150372	2.34e-05	0.00158486	REEP2	0.0451025	0.0125973	0.897955
TRPC6	0.06929	3.18e-05	0.00215176	SLC25A38	-0.179476	0.00010606	0.00691646	EPN2	-0.078598	0.0230737	0.99993	VWA5A	-0.0789282	7.66e-06	0.000529974	ADORA2B	-0.0824931	1.6e-05	0.00109329	PROS1	0.0595559	0.0161716	0.999201	VSNL1	-0.222287	8.68e-05	0.00539366	GADD45G	0.110311	2.35e-05	0.00158486	SSR2	0.0874149	0.0126414	0.897955
H2-KE6	-0.20261	3.24e-05	0.00217111	SLC35A1	-0.0808488	0.000106837	0.00693121	PRRG2	0.0410354	0.0231126	0.99993	PPME1	-0.178976	7.8e-06	0.000532766	MED11	-0.114975	1.63e-05	0.00110757	PPP1R37	-0.0467219	0.0164204	0.999201	RCL1	0.151125	8.69e-05	0.00539366	HSD17B4	-0.16202	2.35e-05	0.00158486	ROCK1	-0.0569726	0.0128428	0.897955
SCHIP1	0.237868	3.24e-05	0.00217111	RHOJ	0.119659	0.000107411	0.00693272	PDCD2	0.0916374	0.0231272	0.99993	UGT8A	-0.321152	7.83e-06	0.000532766	ACSL1	0.0882024	1.74e-05	0.00116183	PRKAB2	-0.0487923	0.0164974	0.999201	POR	0.153434	8.71e-05	0.00539366	ILKAP	-0.179021	2.36e-05	0.00158486	MIS18A	-0.131967	0.0129449	0.897955
HSPA9	-0.129816	3.29e-05	0.0021864	RIN2	0.17214	0.000110499	0.00705962	GOSR2	-0.0597551	0.0232933	0.99993	ZBTB7C	0.243989	7.95e-06	0.000538404	ANXA3	0.175354	1.77e-05	0.00117081	BRPF1	-0.0606584	0.0166007	0.999201	IGDCC4	-0.245828	8.74e-05	0.00539366	COQ5	-0.148512	2.44e-05	0.00163028	TNNT1	-0.0633664	0.0130871	0.897955
ETS2	0.199068	3.3e-05	0.0021864	LRSAM1	-0.108983	0.0001133	0.00718682	PIR	-0.0307147	0.0233306	0.99993	MFSD2A	0.334151	8.09e-06	0.000543875	NUS1	0.134641	1.78e-05	0.00117081	HIST1H1C	0.136484	0.0166367	0.999201	HBP1	0.125893	8.81e-05	0.00540849	RPAP1	-0.115331	2.49e-05	0.0016429	STBD1	-0.0684799	0.0131122	0.897955
AMER3	0.154355	3.33e-05	0.00219102	CCDC117	-0.150885	0.000113632	0.00718682	B2M	0.424607	0.0233948	0.99993	CCNC	-0.14129	8.12e-06	0.000543875	MPP3	0.204812	1.82e-05	0.0011967	CHMP1B	-0.0686257	0.0166663	0.999201	SEMA3F	0.18307	8.89e-05	0.00541405	KCTD21	-0.120384	2.5e-05	0.0016429	RNF123	0.0526691	0.013234	0.897955
PLVAP	0.123316	3.45e-05	0.00225602	GPR19	-0.149112	0.000115656	0.0072782	SH3GLB1	0.059425	0.0235392	0.99993	ATRAID	0.166355	8.25e-06	0.000549354	TSC22D4	0.254806	2e-05	0.00130414	TMEM189	-0.0503759	0.0167397	0.999201	NRSN2	0.202244	8.9e-05	0.00541405	ETFA	-0.17841	2.57e-05	0.00168064	RNF26	0.037173	0.013264	0.897955
IL34	0.141311	3.46e-05	0.00225602	TIA1	-0.0980512	0.000118015	0.0073897	E130309D14RIK	0.0461219	0.0235608	0.99993	DRP2	-0.165979	8.36e-06	0.000553474	TRIM8	-0.171913	2.01e-05	0.00130414	ATG2A	0.0569106	0.0167551	0.999201	SCG2	0.417483	9.13e-05	0.00552894	AXIN2	-0.151351	2.6e-05	0.00169105	GNA11	-0.0835803	0.0132785	0.897955
ATP9B	0.11177	3.48e-05	0.00225729	ETV5	0.148145	0.000120077	0.00747542	ANKS1	-0.0430572	0.0237954	0.99993	MACROD1	0.119063	8.4e-06	0.000553474	REEP1	-0.128504	2.03e-05	0.0013115	2610002M06RIK	-0.0569	0.0168257	0.999201	NLN	-0.174876	9.47e-05	0.0057008	CENPA	0.233676	2.63e-05	0.00170517	PAFAH1B1	-0.0925337	0.0132877	0.897955
BAG4	-0.143953	3.5e-05	0.00225729	KANK1	-0.087798	0.000121586	0.00750135	LLPH	0.0467516	0.0238138	0.99993	THTPA	0.212492	8.54e-06	0.000560151	RFTN2	-0.14215	2.06e-05	0.00131396	TTLL5	0.0809509	0.0169342	0.999201	WNT5A	0.160429	9.51e-05	0.0057008	FTH1	0.0944144	2.68e-05	0.00172883	SLC25A17	-0.14631	0.0133275	0.897955
PGAM2	0.181952	3.53e-05	0.00226894	HRH3	0.162832	0.000125327	0.00766799	4833439L19RIK	-0.053231	0.0238292	0.99993	RELN	-0.33244	8.68e-06	0.000566059	INPPL1	-0.155098	2.08e-05	0.00131396	PLD3	-0.108174	0.0170714	0.999201	BDNF	-0.412714	9.72e-05	0.00577783	PPAPDC1B	0.14062	2.71e-05	0.00173855	GM5069	0.157346	0.0134415	0.897955
AKT3	0.202068	3.56e-05	0.00227666	CCP110	-0.175669	0.000125505	0.00766799	ACOT10	-0.0644867	0.0239389	0.99993	1700045I19RIK	0.140545	8.8e-06	0.000571328	TMEM91	0.172404	2.11e-05	0.00133161	RPP21	0.0755588	0.0172282	0.999201	CBS	0.0750691	9.72e-05	0.00577783	NOTCH4	0.211117	2.72e-05	0.00173855	ABCB6	0.059477	0.013485	0.897955
MAP2K5	0.106661	3.67e-05	0.00233323	CSNK1D	0.112121	0.000127429	0.00774792	KLHL2	-0.0290468	0.0240058	0.99993	DIRAS2	-0.256549	9.28e-06	0.000596225	CDH19	0.0809023	2.18e-05	0.00135511	VPS11	0.0799606	0.0174575	0.999201	DNAJB6	-0.138599	9.87e-05	0.00582538	PRPS1L3	-0.110795	2.75e-05	0.00174964	PARP6	0.0695122	0.0135245	0.897955
GPR34	-0.132445	3.71e-05	0.00234914	TTPAL	0.0657286	0.000131246	0.00790366	BIRC2	0.0624857	0.0240749	0.99993	TJAP1	-0.0831369	9.63e-06	0.000615482	SLC11A1	0.174006	2.18e-05	0.00135511	LIMK2	-0.0319713	0.0177091	0.999201	MRPS24	0.11818	9.89e-05	0.00582538	LIMS2	0.140677	2.81e-05	0.00176724	HCCS	-0.0707588	0.0137818	0.897955
ABHD3	-0.213497	3.81e-05	0.00239833	KATNA1	-0.114644	0.000134361	0.00801452	SNRK	0.0526554	0.0242573	0.99993	FAIM2	0.326125	1.01e-05	0.000641599	TRMT1L	-0.157857	2.25e-05	0.0013825	GAD1	-0.148562	0.0182349	0.999201	CD52	0.415254	0.000102481	0.00600613	RNF181	-0.159897	2.87e-05	0.00179981	NKD2	-0.0387689	0.0139076	0.897955
RIT1	0.139723	3.99e-05	0.00248886	TCF7L1	-0.076411	0.00013501	0.00801529	STK36	-0.0434164	0.0246417	0.99993	OMG	-0.125624	1.01e-05	0.000641599	MKKS	-0.152402	2.27e-05	0.00138886	RBM45	0.100822	0.0182734	0.999201	GNG10	0.162684	0.000104447	0.00602306	GPR37L1	-0.184504	2.9e-05	0.00180503	UQCR11	0.0985999	0.0140047	0.897955
LRRN2	0.187021	4.05e-05	0.00249198	WFS1	0.273795	0.000135988	0.00803363	KDM5D	-0.0420312	0.0248806	0.99993	NUP85	-0.113858	1.02e-05	0.000644823	GPR83	0.269804	2.39e-05	0.00144737	HIST1H2BJ	0.148956	0.0183059	0.999201	ITIH2	0.204581	0.000104651	0.00602306	SACM1L	-0.190636	2.98e-05	0.00184748	RFWD3	-0.0552179	0.0141793	0.897955
STIP1	-0.228357	4.06e-05	0.00249198	WFDC1	0.188235	0.000136596	0.00803363	KCNC1	-0.0942005	0.0250323	0.99993	PPP6C	-0.110826	1.03e-05	0.000648133	RNASE4	0.180147	2.39e-05	0.00144737	MAP3K12	-0.0591985	0.0183412	0.999201	COPG1	0.170647	0.000104824	0.00602306	DAPK2	0.13564	3.07e-05	0.00188186	RNF24	-0.0566923	0.0141799	0.897955
USP2	0.255894	4.06e-05	0.00249198	NUP43	-0.097035	0.000137422	0.00804461	TAF6	-0.0479686	0.0256988	0.99993	APPL2	-0.216691	1.04e-05	0.000650597	LAMB3	0.194638	2.4e-05	0.00144737	ALG11	-0.0327158	0.0183824	0.999201	FAM173A	0.155395	0.00010527	0.00602306	IQCB1	-0.228277	3.08e-05	0.00188186	MRPS31	0.0769342	0.0141864	0.897955
HIST1H2BE	-0.143527	4.12e-05	0.00251768	SERPING1	0.199585	0.000138595	0.00807572	SULT4A1	-0.0614164	0.0261437	0.99993	ZCCHC8	-0.137576	1.05e-05	0.000651551	SLC1A2	0.0685943	2.42e-05	0.00144868	MAP1B	-0.0527065	0.0183908	0.999201	STARD10	0.273739	0.00010575	0.00602306	CD248	-0.127727	3.12e-05	0.00189976	NDUFB6	0.103605	0.0142395	0.897955
ALOX5AP	0.180762	4.14e-05	0.0025185	MTAP	-0.0847547	0.000140136	0.0081009	SLC1A2	-0.0328206	0.0267827	0.99993	THSD7B	0.145037	1.1e-05	0.000677613	ALG14	-0.124353	2.49e-05	0.00148378	ARFGAP2	0.0606589	0.0187016	0.999201	SEPP1	0.383833	0.000105805	0.00602306	CCDC126	-0.276966	3.21e-05	0.00193204	MSRB2	0.103838	0.0143631	0.897955
SLC30A10	-0.103302	4.27e-05	0.00257119	2410018M08RIK	-0.114171	0.000142856	0.00821	PTRH2	0.0470342	0.0268313	0.99993	CCT6A	-0.112057	1.11e-05	0.000684615	IFIT3	0.181849	2.53e-05	0.00149497	INTS4	0.0632357	0.0187678	0.999201	TRAFD1	0.200459	0.000106055	0.00602306	PPP2R5C	0.268354	3.22e-05	0.00193204	ATIC	0.078812	0.0143782	0.897955
HSD11B1	-0.129144	4.57e-05	0.00272573	ACSBG1	-0.136063	0.000144362	0.0082588	CSTF3	0.101219	0.0271977	0.99993	RHOBTB2	-0.30298	1.12e-05	0.000685815	APPL1	-0.136948	2.56e-05	0.00150511	DNAJA1	0.0381725	0.0188319	0.999201	SCP2	0.174344	0.000107104	0.00605585	H2-K2	0.296601	3.26e-05	0.00194555	GNL2	0.0793301	0.0145237	0.897955
RHOBTB2	-0.141105	4.63e-05	0.00274861	STRIP1	-0.135224	0.00015104	0.00860178	TM9SF2	0.043561	0.0272238	0.99993	HBA-A1	-1.28038	1.14e-05	0.000694363	FRMD6	0.202726	2.61e-05	0.00152268	RHOG	0.0808417	0.0188998	0.999201	ZMAT4	0.149832	0.000108419	0.00606348	SH3GL2	-0.159565	3.36e-05	0.00199885	4931406C07RIK	-0.110762	0.0145382	0.897955
MMGT2	-0.195215	4.67e-05	0.00275892	NAT8	0.0944066	0.000154309	0.00874392	PLEKHA7	0.0377223	0.0274778	0.99993	SMC1A	-0.164367	1.16e-05	0.000705391	SPP1	0.184468	2.61e-05	0.00152268	AKTIP	0.0942335	0.0189478	0.999201	ARTN	0.181828	0.000108651	0.00606348	PSMG2	-0.164821	3.43e-05	0.00202934	RRM1	-0.0520872	0.0145406	0.897955
PHKG1	-0.138997	4.72e-05	0.00276874	H2-M3	0.16146	0.000154926	0.00874392	LIAS	-0.0413802	0.0276083	0.99993	ALS2	-0.136759	1.23e-05	0.000736638	SNX11	-0.181569	2.66e-05	0.00154722	FOXRED1	-0.036582	0.0191196	0.999201	ICAM4	0.0892244	0.000108656	0.00606348	SLC25A18	-0.217312	3.48e-05	0.00204982	UHRF1BP1L	0.115435	0.0145825	0.897955
RASGRP3	-0.113395	4.97e-05	0.00288803	TGFBR2	0.126626	0.000157602	0.00885482	SFI1	-0.054187	0.0276883	0.99993	IQCB1	-0.215393	1.24e-05	0.000742691	CALN1	0.229603	2.74e-05	0.00158504	UFSP2	-0.0661337	0.0191281	0.999201	GJB6	0.320549	0.000109956	0.00608362	LLGL1	-0.148146	3.63e-05	0.00212464	LIN54	-0.0759776	0.0146178	0.897955
CDKL4	0.116926	4.98e-05	0.00288803	SOX2	-0.0794983	0.000158298	0.00885482	VKORC1	0.066437	0.0276945	0.99993	PSIP1	-0.170585	1.27e-05	0.000750357	DBNDD2	0.314953	2.83e-05	0.00162673	MICU1	-0.0742856	0.0192466	0.999201	CIDEA	0.0782753	0.000109965	0.00608362	MED11	-0.109244	3.68e-05	0.00213507	BBS5	-0.129346	0.0146432	0.897955
PCDH10	0.185566	5.16e-05	0.00297878	NLN	-0.128436	0.000160478	0.00893706	CCDC28B	0.0638179	0.027714	0.99993	GLTP	-0.15673	1.29e-05	0.000757545	DDC	0.387333	2.9e-05	0.0016571	PHLDB1	0.0830969	0.0192646	0.999201	NOL10	-0.132443	0.000110469	0.00608527	FAH	-0.128726	3.94e-05	0.0022773	KCNE1L	-0.106684	0.0146804	0.897955
TRIB2	-0.164219	5.24e-05	0.00299865	MOBP	0.481838	0.00016263	0.00901699	GAL	0.294437	0.027762	0.99993	HIST1H4I	-0.148139	1.31e-05	0.000766713	N4BP2L1	0.219194	2.91e-05	0.0016571	1110059E24RIK	0.0728953	0.0196152	0.999201	ABCF2	-0.136009	0.000113176	0.00620776	JOSD2	-0.161851	4.05e-05	0.00231903	TMEM91	0.0868544	0.0146931	0.897955
EXOSC4	0.169742	5.33e-05	0.0030353	FAM211B	-0.106122	0.000164158	0.00902774	NPHP4	0.095738	0.0279039	0.99993	KCNH2	0.134508	1.33e-05	0.000773719	LUC7L3	-0.154069	2.92e-05	0.0016571	SART1	-0.0466537	0.0196769	0.999201	SFRP1	0.0960717	0.000113946	0.0062234	BTBD10	0.263751	4.2e-05	0.00238737	RAP2C	-0.156029	0.014737	0.897955
EGR1	-0.570558	5.39e-05	0.0030565	ZGPAT	0.0844225	0.000164258	0.00902774	MC3R	-0.0431897	0.0279502	0.99993	PLIN4	0.946521	1.35e-05	0.000784827	CD52	0.183203	2.95e-05	0.0016687	LUC7L3	0.0799713	0.019926	0.999201	SNRPB	0.18264	0.000115159	0.00624475	SLC4A3	-0.14429	4.2e-05	0.00238737	HSPA4L	0.0809262	0.0147619	0.897955
TMEM159	0.237347	5.44e-05	0.00306835	ABCA7	-0.133283	0.000171341	0.00933206	SDCBP	-0.0835825	0.0279625	0.99993	DPP7	-0.20887	1.39e-05	0.000799199	GPSM1	0.207816	3e-05	0.00168801	TRIOBP	0.067422	0.0200621	0.999201	ELP2	-0.100262	0.00011531	0.00624475	CREBL2	-0.116221	4.25e-05	0.00239453	DTYMK	0.0859765	0.0149613	0.905792
ACTA2	-0.360083	5.6e-05	0.00313606	ARPC5	0.139857	0.000172405	0.00933206	BCAN	-0.0630782	0.0280943	0.99993	CD99L2	0.651713	1.4e-05	0.000799199	FCGR2B	0.0852504	3.05e-05	0.00170417	SF3A3	-0.065343	0.0201149	0.999201	DMTF1	-0.133141	0.000117864	0.00635626	MLEC	0.128581	4.25e-05	0.00239453	BICD2	0.0832761	0.0151807	0.91007
COQ10B	-0.177812	5.62e-05	0.00313606	UGT8A	-0.253	0.000172962	0.00933206	KRT9	-0.0474851	0.0280951	0.99993	EVI2A	-0.14437	1.4e-05	0.000799199	FGFR1OP2	-0.142316	3.06e-05	0.00170417	VBP1	0.0734939	0.0202635	0.999201	TCEAL1	0.170874	0.000118639	0.00637124	1700021K19RIK	-0.182114	4.55e-05	0.00254183	MTX1	0.0735697	0.0153423	0.91007
ATRAID	0.203591	5.64e-05	0.00313606	PLEKHF1	0.079681	0.00017332	0.00933206	NIPBL	-0.0355122	0.0283274	0.99993	ATG9B	0.206214	1.41e-05	0.000799199	PDYN	0.198262	3.1e-05	0.00171866	B3GALT4	0.0343009	0.0203618	0.999201	ALG5	0.137478	0.000123542	0.00657951	POLD1	-0.116475	4.61e-05	0.00255822	CPSF2	0.0644017	0.0153533	0.91007
PACS2	-0.206639	5.67e-05	0.00313606	AI597479	-0.103468	0.000173992	0.00933206	RPS16	0.12727	0.028388	0.99993	MNS1	-0.0999818	1.41e-05	0.000799199	TMEM119	0.143481	3.13e-05	0.00172768	VAX1	-0.030094	0.0204451	0.999201	NRN1	-0.320501	0.000127853	0.00675317	SEC63	0.156391	4.64e-05	0.00255822	NEU4	-0.041622	0.0153803	0.91007
CAPRIN1	-0.191939	5.68e-05	0.00313606	SLC35B1	0.195515	0.000174244	0.00933206	MAPK6	0.06168	0.0284594	0.99993	PDRG1	0.2033	1.44e-05	0.000811577	AW549877	-0.121262	3.24e-05	0.00177527	CACNG5	-0.128971	0.0204533	0.999201	NLRX1	0.144135	0.000127855	0.00675317	SEMA6D	-0.137812	4.64e-05	0.00255822	PBX2	0.0488098	0.0155115	0.91007
INTS12	-0.110465	5.88e-05	0.00323338	UPF2	-0.162935	0.000175827	0.00937694	ZFP763	0.0512237	0.0284933	0.99993	BC065397	-0.11468	1.48e-05	0.000831386	MAL	0.341814	3.31e-05	0.00180473	GPATCH4	0.0528678	0.0204625	0.999201	ADD1	-0.144167	0.000129233	0.00678449	CXXC4	-0.158275	4.7e-05	0.0025774	OGFR	0.0827043	0.01559	0.91007
BBC3	0.130218	5.95e-05	0.00324075	ROBO4	0.128053	0.000180058	0.00956209	LY96	-0.0414162	0.0287798	0.99993	GAS7	-0.189638	1.5e-05	0.000833866	CCDC117	-0.116452	3.34e-05	0.00180947	RUFY1	-0.0775873	0.0205084	0.999201	RRP12	-0.156654	0.000130147	0.00678449	TMEM184B	-0.13797	4.76e-05	0.00259648	PGAM1	0.123231	0.0155986	0.91007
PTN	-0.212991	6.07e-05	0.00329302	BDNF	0.129639	0.000183908	0.0096912	P2RY6	0.0720663	0.0288504	0.99993	TMIE	0.245496	1.56e-05	0.000860036	TPI1	-0.138924	3.35e-05	0.00180947	USP38	-0.0361046	0.0207791	0.999201	TMPRSS7	-0.098551	0.000130563	0.00678449	LMTK2	-0.186827	4.79e-05	0.00259648	JUND	0.0790177	0.0158237	0.91007
RAP2A	0.236702	6.17e-05	0.00332	PLA1A	0.0611	0.00018403	0.0096912	SLC35F4	0.0776973	0.0288829	0.99993	HILPDA	0.112247	1.58e-05	0.000868184	VGF	0.356139	3.44e-05	0.00185369	RGMB	-0.0362519	0.0207872	0.999201	NPTX2	-0.424571	0.000132481	0.00685642	LY6C1	0.364313	4.79e-05	0.00259648	NAPG	0.106124	0.0159088	0.91007
THTPA	0.16608	6.17e-05	0.00332	TIMM21	-0.119672	0.000185777	0.00972897	FAM118A	0.0456405	0.0290783	0.99993	PCYOX1	0.190378	1.6e-05	0.000872558	DNAJC30	0.111319	3.49e-05	0.00186285	TYW1	0.0329169	0.0209069	0.999201	FAS	0.107733	0.000133684	0.00689093	CUTA	-0.177443	4.85e-05	0.0026172	LSM5	-0.120297	0.0159281	0.91007
C4B	0.622362	6.23e-05	0.00333874	KLHDC4	0.147776	0.000186293	0.00972897	RAMP3	0.0332097	0.0291369	0.99993	RBM12	-0.126731	1.61e-05	0.000875063	PACSIN2	-0.093032	3.54e-05	0.00188427	NDUFS7	0.0700072	0.0209288	0.999201	LONP2	-0.114402	0.000134272	0.00689353	ERF	-0.0977324	4.93e-05	0.00264851	PSMB6	0.0812181	0.0159555	0.91007
SMAD1	0.161637	6.26e-05	0.00334033	SYNCRIP	0.0809536	0.000188738	0.00981591	ING3	0.0433022	0.0293047	0.99993	SGPP1	0.230314	1.67e-05	0.000904106	JMJD6	-0.158721	3.61e-05	0.00189243	VAC14	-0.0490197	0.0209548	0.999201	IFI27L1	0.337164	0.000137684	0.00704053	DOLPP1	-0.149536	5.03e-05	0.00268981	TM7SF2	0.048659	0.0159844	0.91007
ZFP27	-0.109489	6.29e-05	0.00334093	PRMT6	0.102939	0.000190834	0.00988413	ABHD10	0.0515464	0.0294482	0.99993	PUF60	-0.138548	1.71e-05	0.000913738	RILP	0.137077	3.61e-05	0.00189243	DNAJC19	0.086549	0.0213491	0.999201	AQP11	0.206224	0.000140638	0.00716304	DBP	-0.278672	5.1e-05	0.00270692	TXNDC5	0.0850163	0.0161166	0.91007
DSCR3	-0.09959	6.45e-05	0.00340415	CRYBB1	0.128147	0.000192429	0.00992586	KLHL9	0.0619061	0.0294546	0.99993	STARD5	0.494276	1.71e-05	0.000913738	FCGR3	0.210948	3.62e-05	0.00189243	MCAM	0.0371	0.0214399	0.999201	H3F3A	0.260018	0.000145535	0.00738316	NCAPD2	-0.114883	5.1e-05	0.00270692	NQO2	0.0501244	0.0162156	0.91007
H2-K2	0.363715	6.57e-05	0.00344412	C1QC	0.291273	0.000201267	0.0103356	SRD5A3	0.0821831	0.0295574	0.99993	MKKS	-0.149886	1.72e-05	0.000913738	SYTL2	-0.206885	3.62e-05	0.00189243	RAP1B	0.0859564	0.0214491	0.999201	ZBTB7C	0.107885	0.000151328	0.00764682	RIN2	0.192177	5.13e-05	0.00271095	WWTR1	0.0491106	0.016257	0.91007
WFDC1	0.205462	6.63e-05	0.00345413	C2CD2	-0.0770353	0.000202015	0.0103356	TBC1D22A	-0.0543573	0.0296074	0.99993	2310047M10RIK	0.110754	1.77e-05	0.000935755	HMGN2	0.170841	3.65e-05	0.00190138	THAP11	-0.0748342	0.0215237	0.999201	F2R	0.148542	0.00015222	0.00766173	BRAT1	-0.128375	5.23e-05	0.00274954	SLC25A38	-0.0764224	0.016316	0.91007
TMC7	-0.171547	6.66e-05	0.00345413	STIP1	-0.202762	0.000206515	0.0104804	EXOC2	0.0613157	0.0297386	0.99993	DHX29	-0.106824	1.77e-05	0.000935755	DLGAP4	0.15266	3.74e-05	0.00193847	LRSAM1	0.053937	0.0217083	0.999201	SLC2A1	0.334592	0.000153404	0.00766832	PSMC1	0.183181	5.32e-05	0.00278608	PPP1R2	-0.0945196	0.0164031	0.91007
GPNMB	0.115595	6.67e-05	0.00345413	MED20	-0.137573	0.000207983	0.0104804	FBXO8	-0.0318697	0.0301007	0.99993	CUX1	0.132179	1.81e-05	0.000951262	FBXO6	0.149153	3.8e-05	0.00196374	HBA-A1	0.594845	0.0217213	0.999201	AI316807	0.146084	0.000153936	0.00766832	SLC30A10	-0.132925	5.48e-05	0.00284675	MEX3C	0.0402875	0.016438	0.91007
FAM3A	0.129827	6.79e-05	0.00348858	PHF20L1	-0.0631592	0.000208176	0.0104804	1600012H06RIK	0.0495883	0.0302022	0.99993	DDX51	-0.111358	1.85e-05	0.000963463	MFGE8	-0.266391	3.97e-05	0.00204037	C8G	0.0394053	0.0218928	0.999201	SEC61A2	-0.149852	0.000154143	0.00766832	SEC24B	-0.174685	5.8e-05	0.00300178	BBS1	0.0350858	0.0164415	0.91007
SNN	0.158881	7e-05	0.00358368	HR	0.152993	0.000210859	0.0105732	ZEB1	0.0868238	0.0303719	0.99993	SRF	-0.228894	1.85e-05	0.000963463	SH3BP5L	-0.134579	4e-05	0.00204922	ANKZF1	-0.0548491	0.0219069	0.999201	GGA3	-0.141829	0.000154895	0.00767599	DGUOK	-0.1585	5.89e-05	0.00303426	FBXO18	-0.108686	0.0164509	0.91007
KANSL2	0.0799424	7.24e-05	0.00369162	ZFP30	-0.150353	0.00021491	0.0106955	AS3MT	0.0431279	0.0305894	0.99993	AQR	-0.151159	1.88e-05	0.000963463	WDR20A	0.105546	4.06e-05	0.00207362	RPL23	0.0867273	0.0219713	0.999201	EFNA5	-0.237106	0.000155525	0.00767753	FAM114A2	-0.171948	5.93e-05	0.00304201	KLF16	0.0668919	0.0165209	0.91007
HBB-B1	-0.19822	7.28e-05	0.00369496	GMCL1	-0.0912221	0.000214998	0.0106955	ZDHHC24	-0.0422871	0.0307136	0.99993	COBL	-0.189051	1.88e-05	0.000963463	CNST	-0.195386	4.28e-05	0.00215785	NDOR1	-0.0412114	0.0220255	0.999201	TTC39C	0.188129	0.000157351	0.00773792	GSPT2	0.162904	6.06e-05	0.00310078	HIC1	0.03614	0.0166921	0.912413
PPAP2B	-0.209856	7.43e-05	0.00371806	LRRC8A	0.158768	0.000216424	0.0107175	FAM196B	0.0772813	0.0307419	0.99993	POLR3B	-0.1361	1.88e-05	0.000963463	HTR1B	0.111713	4.28e-05	0.00215785	CDC73	-0.0278008	0.0220574	0.999201	INTS7	-0.122495	0.000160629	0.00780938	GTF2E1	-0.146435	6.28e-05	0.00320103	POLR2D	0.0578308	0.0167684	0.912413
PDK1	0.114009	7.44e-05	0.00371806	CAMK1G	0.169247	0.000217142	0.0107175	RNGTT	0.0660361	0.0308377	0.99993	OTOF	-0.217671	1.9e-05	0.000967247	PSMB2	0.14931	4.28e-05	0.00215785	ARG2	-0.0617494	0.0221487	0.999201	LRRN3	0.254409	0.000162261	0.00785893	TNFRSF21	0.149799	6.31e-05	0.00320131	FCF1	0.0840323	0.0168674	0.912413
HDHD2	-0.120675	7.54e-05	0.00375005	LGALS3BP	0.440753	0.00022056	0.0108049	ABHD1	0.0338193	0.0309421	0.99993	SLCO2B1	0.202981	1.91e-05	0.00097077	MLF2	0.176305	4.32e-05	0.00217003	NIPA2	-0.0560904	0.0221773	0.999201	CHD5	-0.180248	0.000169246	0.00816641	STARD8	0.265652	6.44e-05	0.00325329	ZC3H10	-0.0679767	0.0168767	0.912413
SERGEF	0.111877	7.57e-05	0.00375005	1110057K04RIK	-0.129169	0.00022063	0.0108049	CCDC25	0.0466473	0.0309785	0.99993	FBXO42	-0.127677	1.92e-05	0.00097077	ECM1	0.161079	4.35e-05	0.00217584	AFG3L1	-0.0432821	0.0223349	0.999201	ILVBL	0.17426	0.000169996	0.00817189	TMEM132E	-0.115792	6.5e-05	0.00326977	SMTN	-0.0350238	0.0170037	0.912413
PRKCDBP	-0.1467	7.62e-05	0.0037614	MT2	0.175112	0.000222161	0.0108377	SRCIN1	0.0311295	0.0310723	0.99993	CIB2	0.300667	1.93e-05	0.00097077	UNK	0.0785277	4.37e-05	0.00217931	STAG1	0.0526932	0.02238	0.999201	SDPR	0.232357	0.000170959	0.00818755	FRMD3	-0.127416	6.59e-05	0.0032889	GNB4	0.0762261	0.017068	0.912413
XPA	0.220065	7.69e-05	0.00377889	MRPL49	-0.128387	0.00022724	0.0110426	HPS3	0.0414755	0.0310812	0.99993	SIRT7	-0.187579	1.93e-05	0.00097077	GET4	0.142925	4.45e-05	0.00220674	HILPDA	-0.0364219	0.022392	0.999201	TNFSF13B	0.0683873	0.000174881	0.00828992	SLC44A2	-0.148939	6.84e-05	0.00340282	PNPLA7	0.0535034	0.017111	0.912413
STMN4	0.137034	7.81e-05	0.00382239	TMEM107	-0.0967172	0.000231086	0.0111863	ZFP82	0.0432689	0.0312405	0.99993	GNG3	0.133767	1.97e-05	0.000987444	PRMT3	-0.123431	4.46e-05	0.00220695	RHEB	-0.113513	0.0224211	0.999201	CMC1	0.153388	0.000179957	0.00846163	PRKCZ	-0.141935	6.87e-05	0.00340424	GPATCH4	0.0619611	0.0172274	0.912413
DNAJC16	0.161127	7.84e-05	0.00382239	DDIT4	0.394983	0.00023727	0.0113998	CDC73	-0.0365532	0.0314044	0.99993	HN1	-0.190707	1.99e-05	0.00099385	MESDC1	0.12816	4.59e-05	0.0022626	FBXL8	0.0239977	0.0225002	0.999201	VKORC1	0.110359	0.00018055	0.00846163	PRMT3	-0.146346	6.9e-05	0.00340538	EXO5	-0.109499	0.0172401	0.912413
PEF1	-0.151126	7.95e-05	0.00386266	MTPAP	0.116764	0.000238054	0.0113998	ZC3HC1	0.0564906	0.0315686	0.99993	3110001D03RIK	0.156867	2.01e-05	0.000998392	SFXN1	0.223444	4.65e-05	0.00227182	FAM58B	-0.0727924	0.0226488	0.999201	SNRNP35	-0.144364	0.000180638	0.00846163	GATAD1	0.130038	6.96e-05	0.0034111	BCL2L13	-0.0799311	0.0173339	0.912413
GGACT	-0.110862	8.05e-05	0.00387004	SLC2A1	0.377854	0.000239347	0.0113998	4933434E20RIK	-0.0723344	0.031619	0.99993	INSM1	0.218803	2.05e-05	0.00101005	NOTCH1	-0.113966	4.67e-05	0.00227182	MYO10	0.0395184	0.0227006	0.999201	TDRD7	-0.123126	0.000187867	0.00872092	SULT1A1	0.517649	6.96e-05	0.0034111	RNF135	0.0472916	0.0174047	0.912413
NOL10	-0.117084	8.05e-05	0.00387004	RDH5	-0.0592959	0.000239452	0.0113998	AVP	0.082916	0.0318888	0.99993	PPIF	0.141229	2.07e-05	0.00101434	ATP5B	-0.128867	4.7e-05	0.0022787	SEMA4A	-0.0933622	0.0227201	0.999201	SMARCE1	-0.112241	0.000188895	0.00872092	SARS	0.155621	7.23e-05	0.00352792	ALAS1	-0.0711003	0.0174165	0.912413
CSNK1D	0.11247	8.06e-05	0.00387004	CSK	-0.127953	0.000240024	0.0113998	BCAP29	0.0647446	0.0319953	0.99993	HEXIM1	-0.143016	2.09e-05	0.00101906	MPND	0.164491	4.76e-05	0.00229256	PLCXD1	-0.0384034	0.0227459	0.999201	DGAT2	0.251836	0.000189571	0.00872092	ABCA7	-0.162002	7.47e-05	0.00363263	KCNE4	-0.0376286	0.017509	0.913526
MPP6	-0.138927	8.33e-05	0.00396474	SRFBP1	-0.102126	0.000241376	0.0114209	SNN	-0.0774083	0.032075	0.99993	CDC23	-0.132807	2.13e-05	0.0010306	AP5B1	0.0616569	4.78e-05	0.00229256	ZFP62	-0.0293383	0.0227714	0.999201	PPDPF	0.120509	0.000193879	0.00882895	FAM181B	-0.200928	7.52e-05	0.0036401	FH1	-0.101994	0.01775	0.921818
RPRM	0.215031	8.34e-05	0.00396474	GNPDA2	-0.176177	0.000242498	0.011431	GNPDA1	-0.0553383	0.032093	0.99993	ACTN1	-0.270561	2.16e-05	0.00103632	PLCXD1	0.0731752	4.85e-05	0.00231548	DLX1	-0.0738903	0.0227735	0.999201	TGM2	0.228073	0.000193982	0.00882895	ACTA1	0.232793	7.89e-05	0.00379227	ZDHHC24	-0.0529235	0.0178115	0.921818
CHORDC1	-0.243446	8.36e-05	0.00396474	PRMT3	-0.113146	0.000248522	0.0116279	CAD	0.0320323	0.032116	0.99993	NPHP4	-0.203847	2.16e-05	0.00103632	PER2	0.238881	4.99e-05	0.0023732	TDRD3	0.0592872	0.0228335	0.999201	TRPT1	0.142165	0.000194766	0.00883328	TTPAL	0.123484	7.95e-05	0.00380607	NME4	-0.0382826	0.0179459	0.925042
MANSC1	0.104876	8.4e-05	0.00396474	NRIP3	0.161006	0.000251693	0.0117326	GID8	0.0651261	0.0321935	0.99993	TSC2	-0.163661	2.16e-05	0.00103632	CSRNP1	0.281599	5.03e-05	0.00238075	EIF4A3	0.0784397	0.0228869	0.999201	ANGPTL4	0.447585	0.00019824	0.00895917	INA	0.320379	7.98e-05	0.00380607	LEPREL2	-0.0485616	0.0181593	0.932298
RGCC	-0.226519	8.41e-05	0.00396474	ORC3	-0.0915166	0.000253583	0.0117451	CCL9	0.0426493	0.0322503	0.99993	MRPS6	0.165682	2.18e-05	0.00103632	OSCP1	0.141469	5.04e-05	0.00238075	PGAP2	-0.0532061	0.0228943	0.999201	CD74	0.91632	0.000202008	0.00906563	TNNC1	0.47604	8.24e-05	0.00391881	GDI1	0.113342	0.0182679	0.932903
TMEM246	-0.115626	8.47e-05	0.00397967	LOR	0.160476	0.000253828	0.0117451	VCAM1	0.0882368	0.0324755	0.99993	SRPK3	-0.111944	2.2e-05	0.00104485	GFOD2	-0.0838247	5.21e-05	0.00244591	DENR	-0.0666002	0.0229026	0.999201	FAM185A	-0.153202	0.000203156	0.00908538	IL15	-0.0685004	8.39e-05	0.00397141	DHX37	0.0395885	0.0185123	0.932903
NCS1	0.113181	8.7e-05	0.00406612	DAB1	0.111243	0.000257705	0.0118809	GPR17	-0.114153	0.0325307	0.99993	PPP4R1	-0.173362	2.24e-05	0.0010578	GABRG2	-0.179642	5.22e-05	0.00244591	RNF135	0.0362235	0.0229146	0.999201	MYCBPAP	-0.0682688	0.00020545	0.00915608	GM5512	-0.162592	8.57e-05	0.00404167	ZIC3	-0.123153	0.0188767	0.932903
IRF1	0.154739	8.9e-05	0.0041341	CDC7	-0.168042	0.000262679	0.0120249	FBXL12	0.0476451	0.0329323	0.99993	PRDX2	0.195774	2.3e-05	0.00107729	ACP6	-0.116397	5.33e-05	0.00249096	FRAT1	0.0393572	0.022927	0.999201	4632404H12RIK	-0.125483	0.000208479	0.00925505	H2AFJ	-0.102793	8.67e-05	0.00406452	IKBKB	0.0498831	0.0189725	0.932903
BUB3	-0.116113	9.18e-05	0.00424818	EMC8	0.119512	0.000265773	0.0121197	TNFRSF19	-0.065908	0.0329532	0.99993	LRP4	-0.15471	2.31e-05	0.00107918	IGTP	0.535755	5.37e-05	0.00249738	BNIP1	0.0560956	0.0229516	0.999201	FIBCD1	0.211422	0.000209113	0.00925505	KCNK6	0.13334	8.68e-05	0.00406452	SOX9	0.070861	0.0189908	0.932903
PRPS1L3	-0.0845323	9.46e-05	0.00435985	SLC30A10	-0.0869789	0.000269958	0.0122175	TRAK2	-0.09142	0.0330588	0.99993	FAM117B	0.0983037	2.33e-05	0.00108583	GM14685	0.125536	5.39e-05	0.00249738	AGAP2	-0.0516012	0.0230578	0.999201	ACCS	0.0660918	0.000211499	0.00930339	CALN1	0.322874	8.72e-05	0.00406809	RPF1	-0.147682	0.0190046	0.932903
SORCS3	-0.175398	9.66e-05	0.00443208	KLHDC1	-0.124776	0.00027083	0.0122175	OBFC1	0.0459713	0.0331908	0.99993	NTAN1	0.132667	2.34e-05	0.00108704	UPF2	-0.12543	5.41e-05	0.00250021	RAMP3	0.0580749	0.0230922	0.999201	CITED2	0.117363	0.000211655	0.00930339	NOP56	0.164855	8.81e-05	0.00409532	CCNC	-0.0799206	0.0190362	0.932903
SGK3	0.112301	9.68e-05	0.00443208	1700021K19RIK	-0.144141	0.000279184	0.0125234	CDS1	0.0565083	0.0332879	0.99993	4930455F23RIK	-0.162642	2.35e-05	0.00108746	PYCRL	-0.173749	5.45e-05	0.00250869	DUS2L	0.0308754	0.0231663	0.999201	FERMT2	-0.178916	0.000213835	0.00933526	ROBO4	0.130159	8.95e-05	0.00412613	FCHSD2	0.0940333	0.0190628	0.932903
LASP1	-0.197604	9.8e-05	0.00446964	ARMCX2	-0.124172	0.000279602	0.0125234	BLOC1S5	0.0736752	0.0333531	0.99993	MBOAT1	-0.0936486	2.37e-05	0.00109014	SLC30A10	-0.123828	5.51e-05	0.00251792	MOGS	-0.0565461	0.023167	0.999201	NIPA1	0.150291	0.000218051	0.00948705	LUC7L3	-0.238616	8.96e-05	0.00412613	SDHD	-0.116228	0.0191201	0.932903
GABRG2	-0.152809	9.84e-05	0.00447246	HGSNAT	0.139711	0.000281561	0.0125664	TPRGL	0.060911	0.0335865	0.99993	SNORA65	-0.122696	2.38e-05	0.00109032	SRM	0.17258	5.62e-05	0.0025607	PCDHGA8	0.0431278	0.0232574	0.999201	PNPLA2	0.235542	0.000220641	0.00956528	GPR19	-0.140525	8.97e-05	0.00412613	TIPIN	-0.0936567	0.0191389	0.932903
TCEA2	0.193464	9.94e-05	0.00448401	HIRA	0.0978468	0.000283925	0.0126272	LMCD1	-0.0429779	0.0336785	0.99993	RHOF	0.126077	2.43e-05	0.00111059	CENPL	-0.0606342	5.66e-05	0.00256627	SLC25A32	-0.0357893	0.0232707	0.999201	NMRAL1	0.122561	0.000221339	0.00956528	UHRF2	-0.204667	9e-05	0.00412718	SLC25A10	0.0388458	0.0192885	0.932903
PSMD10	-0.134602	0.000101731	0.00455653	GPR34	-0.113796	0.000288204	0.0127723	TMEM55A	0.0712748	0.0337941	0.99993	UBE2B	-0.176423	2.48e-05	0.00112948	PSMA7	0.145112	5.74e-05	0.00259496	LSM10	0.0728811	0.0232813	0.999201	GM2A	0.132235	0.000223747	0.0096031	CCL25	0.103978	9.1e-05	0.00415584	C2CD5	-0.0943673	0.0193078	0.932903
P4HA1	-0.0955412	0.000102201	0.00456135	AKR7A5	-0.117985	0.000290054	0.0128092	HNRNPF	0.0516671	0.0338141	0.99993	3110040N11RIK	0.126512	2.55e-05	0.00115423	PLEKHF1	0.112458	5.95e-05	0.00267821	ERCC1	0.0663429	0.0233397	0.999201	MPP3	-0.184014	0.000224349	0.0096031	BCL7A	-0.211547	9.3e-05	0.0042159	PTP4A3	-0.0373408	0.0194089	0.932903
DCPS	-0.121775	0.000104161	0.00463241	ADORA2B	-0.0990698	0.000291557	0.0128306	RNF10	-0.068649	0.0338536	0.99993	SLC38A5	-0.27973	2.55e-05	0.00115423	AHNAK	0.133224	6.17e-05	0.00275114	RPS19	0.0754065	0.0233614	0.999201	SMYD5	-0.120598	0.000224459	0.0096031	LTBP4	-0.136541	9.51e-05	0.0042995	AMIGO1	0.103072	0.0194517	0.932903
LRFN3	0.121767	0.000104563	0.00463389	DCXR	0.110222	0.000294709	0.0129241	DDX1	0.0812226	0.0340666	0.99993	TRIM59	-0.0760229	2.65e-05	0.00119296	GSN	0.0832575	6.25e-05	0.0027745	HIST1H2BH	0.112075	0.0233805	0.999201	THTPA	0.185076	0.000227984	0.00972152	PITHD1	-0.145174	9.92e-05	0.00445281	MAGI1	0.0582569	0.0196415	0.932903
MAGEH1	-0.0896551	0.000106336	0.00467952	TMC7	-0.152981	0.000297546	0.0130032	AGGF1	-0.0391864	0.034251	0.99993	TMEM33	-0.1349	2.69e-05	0.00120553	PRICKLE1	-0.256142	6.32e-05	0.00278324	USE1	0.0786199	0.0233971	0.999201	RAN	-0.195281	0.000229011	0.00973295	MRPL49	-0.138649	0.000102098	0.00456597	ACIN1	0.0717633	0.0197661	0.932903
UBXN6	-0.139951	0.000107674	0.00472192	CTSZ	0.133037	0.000301314	0.013084	VAMP8	-0.0508497	0.0344321	0.99993	NT5E	0.427087	2.74e-05	0.00122513	ASB3	-0.136017	6.33e-05	0.00278324	CYTH3	-0.0775436	0.0234573	0.999201	3830406C13RIK	-0.144448	0.000232139	0.00983336	B4GALT1	0.0940498	0.000102869	0.00458447	PUS1	0.048416	0.0197974	0.932903
TEF	0.093698	0.000109675	0.00478747	TBC1D2	-0.0771498	0.000302702	0.013084	STOML1	-0.0517001	0.0344773	0.99993	SLC45A4	0.105382	2.77e-05	0.00123014	TAGLN3	0.232652	6.38e-05	0.00279616	CLTA	0.0860332	0.0235533	0.999201	SMAD2	-0.107554	0.000235755	0.00995367	BAALC	0.12738	0.000103297	0.0045876	TIMM9	-0.0639927	0.0199262	0.932903
PREX1	-0.143991	0.00010993	0.00478747	TRIM35	-0.10282	0.00030284	0.013084	1110038F14RIK	0.0801854	0.034575	0.99993	ZFC3H1	-0.153261	2.83e-05	0.00125174	HBB-B1	-0.219312	6.57e-05	0.00286879	ERLEC1	0.0657933	0.0240559	0.999201	LY6C1	0.32209	0.000250873	0.0105227	INPPL1	-0.141681	0.00010649	0.00471308	RNF219	-0.0880981	0.0199741	0.932903
H2AFJ	-0.125315	0.000111595	0.00482008	VASN	0.10592	0.000303554	0.013084	DIEXF	0.0408513	0.0349346	0.99993	1500012F01RIK	0.366452	2.86e-05	0.0012611	CLK4	-0.195151	6.64e-05	0.00288715	SLC4A3	-0.111134	0.0241575	0.999201	HDLBP	-0.173879	0.000257443	0.0107631	FSCN1	0.213912	0.00010775	0.00474805	HEPH	-0.0640548	0.0202681	0.932903
PPME1	-0.131206	0.000111828	0.00482008	MANBA	-0.0848886	0.000306985	0.0131419	RAB9B	0.0947999	0.0352121	0.99993	PRDX1	-0.180102	2.88e-05	0.00126616	TUBB5	-0.16678	6.7e-05	0.00290398	STAM	-0.0367696	0.0242952	0.999201	MFSD7C	0.0558206	0.00025971	0.0108005	FN3K	-0.200121	0.00010802	0.00474805	ZNRF2	-0.104267	0.0203185	0.932903
DUSP4	-0.0632423	0.000112692	0.00484058	MAT2A	0.186622	0.000310184	0.0132338	PUS10	-0.0497405	0.0353807	0.99993	PAK3	0.2174	2.91e-05	0.00127489	HAPLN2	0.255879	6.8e-05	0.00293807	ZADH2	-0.0717032	0.0243302	0.999201	FGFR3	0.126149	0.00026069	0.0108005	ASPHD1	0.179926	0.00011063	0.00484619	TIMM44	0.0789379	0.0203566	0.932903
OAT	-0.187512	0.000113383	0.00484058	AEBP2	-0.0582755	0.000320783	0.0136398	AIFM1	-0.067265	0.0354797	0.99993	DPP6	0.303254	3.02e-05	0.00131746	CDKN1A	0.459345	6.86e-05	0.00295123	CLDN10	0.101916	0.0244667	0.999201	GOT1L1	0.0696349	0.000260862	0.0108005	MAT2A	0.182979	0.000114016	0.00497753	HOXA13	0.0422518	0.0203571	0.932903
FZD5	0.0786064	0.000113457	0.00484058	ALDH3A2	-0.126103	0.000324798	0.013764	TUG1	0.0587242	0.0355636	0.99993	A730017C20RIK	0.307263	3.06e-05	0.00132881	ATP6V0E	0.255086	6.9e-05	0.00295938	EIF2B2	0.0508764	0.0245072	0.999201	TUBA8	0.254447	0.000268083	0.0110283	RAD50	-0.113395	0.000114733	0.00499186	TMEM185B	-0.0720835	0.0204621	0.932903
VANGL2	0.169497	0.000115897	0.00488411	TSPO	0.112343	0.000327826	0.0138232	HFE	-0.0491663	0.0355818	0.99993	IDO1	-0.34299	3.11e-05	0.00133934	IFITM3	0.398446	6.95e-05	0.00297014	HECTD2	-0.0388057	0.0247812	0.999201	LRRC8D	0.184159	0.000271443	0.0111309	EFHD1	-0.120528	0.000118056	0.00511908	VEGFA	0.0718335	0.0205364	0.932903
RDH5	-0.0649345	0.00011603	0.00488411	EIF2AK2	0.130497	0.000328868	0.0138232	TAF9	-0.0443412	0.0357399	0.99993	TARSL2	-0.122264	3.11e-05	0.00133934	RIC3	0.0872408	7.03e-05	0.00299509	TSTA3	0.0811531	0.0248421	0.999201	P2RY14	0.130226	0.000273119	0.011164	WNT7A	-0.212925	0.000119229	0.00515256	USP33	-0.192706	0.0206412	0.932903
KCNK13	-0.133129	0.000116956	0.00489861	TSTA3	0.111816	0.000330081	0.0138232	KIFC3	0.0425166	0.0357453	0.99993	FERMT2	-0.192107	3.12e-05	0.00133934	RSL1D1	0.111725	7.12e-05	0.00302394	FTSJ2	0.0310308	0.0248488	0.999201	3110040N11RIK	0.141982	0.000277457	0.0113053	SYT12	0.0935953	0.000120211	0.00517755	PET112	0.0622142	0.0207068	0.932903
NGEF	-0.215402	0.000117153	0.00489861	JUN	0.166994	0.000330589	0.0138232	ARMC7	0.041943	0.036304	0.99993	RNF11	0.136366	3.12e-05	0.00133934	DIS3L	-0.123365	7.27e-05	0.00306647	PPP2R1A	-0.0854373	0.0248622	0.999201	ETV5	-0.227417	0.000282924	0.0114553	DKKL1	0.225924	0.000121216	0.00520337	SEPHS1	-0.0419309	0.0207381	0.932903
1110057K04RIK	-0.135542	0.000118256	0.00492704	NUS1	0.0804357	0.000347979	0.0144068	KHDRBS3	-0.100023	0.0363718	0.99993	CHUK	-0.153981	3.17e-05	0.00134893	DBNL	0.134287	7.3e-05	0.00306853	VMP1	-0.0985943	0.0248812	0.999201	SST	-0.314295	0.00028458	0.0114861	DLG4	0.181717	0.000122829	0.00525502	MED26	-0.0658692	0.0207697	0.932903
P2RY13	-0.1926	0.000118615	0.00492704	MMRN2	-0.0834505	0.000350472	0.0144624	AW551984	0.114829	0.0365488	0.99993	ERF	-0.11874	3.17e-05	0.00134893	MFAP3	-0.165453	7.33e-05	0.00307225	SCAMP2	0.0732649	0.0250417	0.999201	ADRA2A	0.222532	0.000285883	0.0115025	ZFP30	-0.125164	0.000123268	0.00525632	MFSD7C	-0.0325424	0.020809	0.932903
SLC25A33	-0.148629	0.000119959	0.00496644	ACSS1	-0.168845	0.000354389	0.0145763	TAF12	-0.0612171	0.0365816	0.99993	AP2S1	0.106038	3.18e-05	0.00134893	MERTK	0.105942	7.43e-05	0.00310402	TRAPPC3	-0.0335895	0.0250862	0.999201	MRPL53	0.125549	0.000289017	0.0115678	APPL2	-0.246982	0.000126727	0.00537023	TEX10	-0.0490861	0.0208237	0.932903
PCYOX1	0.157659	0.000121719	0.0050228	ETS1	-0.143039	0.000364142	0.0148802	IRF3	0.0453208	0.0367022	0.99993	TIMM44	-0.120516	3.2e-05	0.00134893	SSR4	0.124113	7.47e-05	0.00311177	MBTPS1	-0.075062	0.025089	0.999201	4930539E08RIK	0.176774	0.000289308	0.0115678	KLHL24	-0.0911147	0.000126777	0.00537023	SS18	-0.160103	0.020853	0.932903
FAM211A	-0.170302	0.000124104	0.00508303	SNAPC3	0.0688911	0.000368648	0.0150155	CMBL	-0.0731411	0.0368575	0.99993	RP9	0.152128	3.21e-05	0.00134893	ARPC1A	0.197871	7.53e-05	0.00312292	VIPAS39	0.0532571	0.0251398	0.999201	HINT3	0.127239	0.000290994	0.0115991	FASTKD3	0.120016	0.000129366	0.00544399	ADSSL1	-0.121928	0.0208652	0.932903
3110040N11RIK	0.12371	0.000124464	0.00508303	FAM5C	-0.159222	0.000371092	0.0150663	ZFP322A	-0.0428111	0.0369535	0.99993	ING2	-0.143216	3.36e-05	0.00139598	CLSTN3	0.159528	7.69e-05	0.00318042	ZC4H2	-0.0589603	0.0255879	0.999201	4930455F23RIK	-0.132219	0.000295281	0.0117335	PDE6D	-0.119688	0.000130101	0.00545701	SCP2	-0.09825	0.0209068	0.932903
HIST1H4I	-0.138339	0.000124478	0.00508303	SNRPB	0.153102	0.000376225	0.0152245	DNAJC28	-0.0440447	0.0370262	0.99993	PDXP	0.163668	3.36e-05	0.00139598	NUP43	-0.0952257	7.8e-05	0.0032155	PALM	-0.0845169	0.0257705	0.999201	PSKH1	0.110691	0.000298684	0.0118095	TMCO6	-0.0834056	0.000135827	0.00567862	ANAPC11	-0.0350695	0.0209234	0.932903
COQ6	-0.15248	0.000124794	0.00508303	ATRIP	0.0974417	0.000378688	0.0152245	VPS37B	-0.0667424	0.0371316	0.99993	PIK3C3	-0.136826	3.36e-05	0.00139598	IGSF11	0.133037	7.85e-05	0.00322579	TFDP2	-0.0414042	0.0257798	0.999201	ZC4H2	0.121834	0.000299032	0.0118095	SMIM11	-0.180676	0.000144938	0.00595621	UCK2	-0.103163	0.0209331	0.932903
ODC1	0.192068	0.000126724	0.00514265	UBE3C	-0.11124	0.000380122	0.0152245	SGCB	-0.0486616	0.0371695	0.99993	SRFBP1	-0.188887	3.36e-05	0.00139598	TPM3	0.110053	7.93e-05	0.0032463	PTP4A2	-0.0818639	0.0258096	0.999201	TPI1	-0.193365	0.00030394	0.0119299	WFS1	0.259234	0.000146559	0.00595621	EMC3	-0.0645131	0.0213363	0.938332
PSIP1	-0.150936	0.000127075	0.00514265	SLAMF9	0.107948	0.0003804	0.0152245	ABTB1	-0.0555162	0.0374591	0.99993	SHD	0.469594	3.51e-05	0.00144516	PLA1A	0.0598943	8.02e-05	0.00327593	CHRNB2	-0.0461848	0.0258261	0.999201	PSMB9	0.439459	0.000305824	0.0119407	SRSF5	0.344667	0.000146782	0.00595621	AI480653	0.0639353	0.0213839	0.938332
QDPR	-0.277496	0.000128407	0.00517992	PDPN	-0.148718	0.000381036	0.0152245	9030624J02RIK	-0.063142	0.037478	0.99993	PFKP	-0.281168	3.63e-05	0.00148135	SELPLG	0.191281	8.2e-05	0.00332091	SC4MOL	-0.164773	0.0258968	0.999201	DIRAS1	-0.155664	0.000306572	0.0119407	PNPO	0.154243	0.000146831	0.00595621	SLC9A9	-0.061982	0.0214204	0.938332
CAR4	0.18854	0.000133875	0.00538322	SLX4	-0.131041	0.000386843	0.0154076	1810064F22RIK	-0.102313	0.0375464	0.99993	SPARC	0.578784	3.63e-05	0.00148135	ARPC5L	0.131281	8.21e-05	0.00332091	ACSL5	-0.0845354	0.0259405	0.999201	LYPD1	-0.463879	0.000307007	0.0119407	FAAH	-0.203268	0.000147076	0.00595621	PLEKHM1	-0.122687	0.0216066	0.940146
EMCN	-0.128193	0.00013479	0.00540278	RAB22A	-0.131152	0.00039348	0.0156225	RPL3	0.0740118	0.0377559	0.99993	P2RY1	-0.241932	3.64e-05	0.00148135	GSDMD	0.0597865	8.61e-05	0.00346928	TRPC7	-0.0947999	0.0259667	0.999201	TMEM132E	0.102739	0.000310801	0.0120305	ZMAT4	-0.146406	0.000147243	0.00595621	CNTNAP2	-0.165177	0.0216083	0.940146
GAS8	0.102487	0.000136993	0.0054563	ABHD12	0.132649	0.000404829	0.0159473	ETV5	0.0752618	0.0378754	0.99993	DDRGK1	0.140957	3.65e-05	0.00148135	PCSK9	0.138019	8.73e-05	0.00350958	FBXO7	0.066493	0.0259682	0.999201	ALK	-0.0973278	0.00031119	0.0120305	IL1RAP	0.140679	0.000147571	0.00595621	INTS9	-0.0498251	0.0217056	0.941186
SWT1	-0.12968	0.000139187	0.0055262	UBA7	0.196343	0.000405359	0.0159473	FUNDC2	-0.057928	0.0378799	0.99993	IFT27	0.185395	3.65e-05	0.00148135	CD84	0.0657013	9.08e-05	0.00360969	RELA	0.0631069	0.0261746	0.999201	BEX4	0.17936	0.000329222	0.0126136	CBS	0.0702466	0.000148287	0.00596381	CRHBP	-0.184969	0.0218867	0.945846
LUZP1	-0.153102	0.000144975	0.00570204	HTATIP2	0.126209	0.000405462	0.0159473	PCDHA11	-0.0262341	0.0379391	0.99993	GATSL3	0.130521	3.68e-05	0.00148649	CCND3	0.157788	9.1e-05	0.00360969	ORC5	-0.0551982	0.0263966	0.999201	USP18	0.190946	0.00033064	0.0126303	FCHSD2	-0.160237	0.000148689	0.00596381	RAB28	-0.109371	0.0221492	0.947114
INSIG2	-0.149032	0.000146665	0.00575053	FMO1	0.103331	0.000407704	0.0159856	ODF4	-0.039327	0.0381512	0.99993	TRIM21	0.0727988	3.71e-05	0.00149197	FGFRL1	-0.135224	9.25e-05	0.00365899	PI4KA	-0.0669363	0.0264496	0.999201	SAT2	0.124266	0.00033252	0.0126644	TRIP6	-0.0805179	0.000149791	0.00598931	TAF9	-0.0832441	0.0222159	0.947114
SACM1L	-0.164378	0.000147461	0.0057638	D16ERTD472E	-0.118336	0.000416927	0.0161894	INCENP	-0.0412873	0.0382373	0.99993	PLEKHG3	-0.201	3.78e-05	0.0015147	MRPL48	-0.124956	9.46e-05	0.00372039	UPP1	0.0423895	0.0265178	0.999201	EXOSC2	0.11635	0.000336661	0.0127842	H2-T23	0.41642	0.000151711	0.0060161	IQSEC2	0.0548587	0.0222506	0.947114
BROX	-0.125042	0.000150365	0.00584104	AQP9	-0.0528251	0.000418521	0.0161894	CCDC148	0.0405305	0.0383739	0.99993	AGT	0.32313	3.81e-05	0.0015194	STARD5	0.440255	9.46e-05	0.00372039	PCDHB19	-0.0431369	0.0269544	0.999201	SEPT8	-0.1371	0.00033886	0.0128297	TIMM21	-0.104198	0.000152147	0.0060161	ATF7IP	-0.1397	0.0222567	0.947114
SNX2	-0.120039	0.000152796	0.0059172	RFX4	-0.120208	0.000418796	0.0161894	GM9294	0.0876239	0.038599	0.99993	DEXI	0.151545	3.83e-05	0.00152032	FAM107A	0.377212	9.98e-05	0.00391197	OLFR982	0.0254145	0.0271729	0.999201	TEF	0.100686	0.000340166	0.0128413	ASAP2	0.141684	0.000152336	0.0060161	CRHR1	-0.0817843	0.0224862	0.947114
CPNE7	0.130653	0.000158477	0.00611837	ACADM	-0.136619	0.000418827	0.0161894	ABCD3	0.0551227	0.038706	0.99993	LXN	-0.310119	3.83e-05	0.00152032	CCDC174	0.126489	0.000100204	0.00391444	PCDHGC3	0.0276679	0.027333	0.999201	SOGA2	-0.21206	0.000347105	0.0130648	DLGAP4	0.128842	0.000155173	0.00610932	XRCC2	0.0413926	0.0226011	0.947114
FKBP4	-0.194441	0.000163814	0.0063051	ANAPC7	-0.112155	0.000419335	0.0161894	FAM19A5	-0.0766017	0.0388779	0.99993	ELAC2	-0.0842379	3.85e-05	0.00152316	POLR1D	-0.112956	0.000101002	0.00393349	ASB8	-0.0773164	0.0274002	0.999201	VEZF1	-0.173644	0.000351939	0.0131695	ST3GAL3	-0.101905	0.000156048	0.00612499	GORAB	-0.0806392	0.0226935	0.947114
FBXW17	-0.106345	0.000173993	0.00665615	RYK	-0.128191	0.000423988	0.016319	MLH3	0.0487964	0.0388936	0.99993	MYBL2	-0.0645967	3.9e-05	0.0015396	INO80C	0.097722	0.000101638	0.00394048	FBF1	-0.0672308	0.0274876	0.999201	LYZL4	0.0683572	0.000366546	0.0136762	RASGEF1C	-0.221726	0.000165623	0.00646276	ITPR2	0.0816125	0.0227579	0.947114
ELOVL5	-0.190397	0.000176003	0.00671264	PLEKHO2	-0.103375	0.00042782	0.0163647	UBP1	0.0606269	0.0391142	0.99993	VANGL2	0.132571	4.14e-05	0.00162909	PSKH1	0.118723	0.000101804	0.00394048	FAS	-0.0462225	0.02753	0.999201	HMGCS2	0.339014	0.000368829	0.0137215	MPP3	0.0910817	0.00016566	0.00646276	BAHD1	0.0852464	0.0228243	0.947114
PLK2	0.290636	0.0001808	0.00687478	TRPC7	-0.229369	0.00042805	0.0163647	WWP2	0.0377837	0.0391714	0.99993	TMEM91	0.164822	4.19e-05	0.00164002	DOLPP1	-0.0958849	0.000102649	0.00396093	BAG3	0.0903792	0.0275909	0.999201	AFF1	0.139648	0.000370856	0.0137231	SPINK10	0.0907297	0.000167238	0.00650453	HEATR1	0.0534547	0.0228979	0.947114
RASGRF1	-0.108421	0.000181682	0.0068875	CDH7	-0.072885	0.000429076	0.0163647	RHOT2	-0.0384915	0.0394178	0.99993	PSMB9	0.20161	4.24e-05	0.00165299	MSH6	-0.100245	0.000102958	0.00396093	CDK20	-0.0565029	0.0276419	0.999201	PPME1	-0.216121	0.000371011	0.0137231	1110008P14RIK	0.283874	0.000172717	0.00667717	NAV3	-0.0599983	0.0229488	0.947114
TRIL	-0.269553	0.000183023	0.0069034	TRAPPC4	-0.083764	0.000435283	0.0165513	PANK4	0.0661194	0.0396614	0.99993	TCEAL1	0.233411	4.24e-05	0.00165299	CTU2	0.103314	0.000104924	0.00401214	CCBP2	0.0758237	0.0276713	0.999201	FAM210B	0.0860412	0.000374016	0.0137945	ANXA6	-0.141516	0.00017803	0.00684135	SNX25	0.0670672	0.0229622	0.947114
STX17	0.0719892	0.000183199	0.0069034	PML	-0.0693946	0.000440155	0.0166026	VPS26B	-0.0735082	0.0398351	0.99993	FAM195A	0.0718366	4.3e-05	0.0016687	1700045I19RIK	0.119177	0.000105882	0.0040366	ISLR2	-0.111969	0.0278857	0.999201	COPE	-0.138829	0.000377278	0.013875	LY6A	0.354472	0.000180465	0.00691423	TAB1	0.0380759	0.0231822	0.947114
HSD3B7	-0.0818288	0.000185847	0.00692827	ZFP809	-0.0933872	0.000440381	0.0166026	UROS	0.0809176	0.0398356	0.99993	IFITM3	0.411793	4.34e-05	0.00167248	HBA-A1	-1.06418	0.000106755	0.00404143	STK4	-0.0584406	0.0279345	0.999201	MXD4	0.10267	0.000379331	0.0139106	CDH22	0.184308	0.000183075	0.00698902	POM121	0.107388	0.0232468	0.947114
GPR85	0.149732	0.000186018	0.00692827	BRMS1	0.128296	0.000441117	0.0166026	ARMC9	0.0421559	0.0400904	0.99993	INTS7	-0.134861	4.34e-05	0.00167248	TIMM21	-0.0934371	0.000106848	0.00404143	DPP8	0.0631633	0.028177	0.999201	MGST1	0.276316	0.000384496	0.0140598	HIST1H2BE	-0.119549	0.000183506	0.00698902	ECHDC2	0.0494258	0.0232952	0.947114
SLCO2B1	0.206495	0.000186139	0.00692827	SLC19A2	-0.12323	0.000441909	0.0166026	HIST1H4J	0.0434241	0.040099	0.99993	TMEM68	-0.236426	4.35e-05	0.00167248	GMCL1	-0.102334	0.000107248	0.00404143	RTFDC1	0.0827799	0.02845	0.999201	MKKS	-0.179177	0.000397895	0.0144016	MFAP3	-0.181947	0.00018412	0.00699164	EVI2A	-0.0549218	0.0234011	0.947114
KHDRBS1	-0.169268	0.000186155	0.00692827	APPL2	-0.220902	0.000447277	0.0167543	UBE2G1	-0.0786905	0.040357	0.99993	ACBD4	0.0930232	4.36e-05	0.00167262	RIN2	0.16773	0.000107286	0.00404143	ZFP36L1	0.0715825	0.0285676	0.999201	FBXO3	-0.137587	0.000399008	0.0144016	BAG5	0.148762	0.000186096	0.00704584	NAP1L5	-0.161749	0.0235206	0.947114
PPP2R2B	0.208543	0.000186611	0.00692827	FLCN	-0.114342	0.000459946	0.0171777	L7RN6	0.057908	0.0405654	0.99993	USP28	-0.139279	4.38e-05	0.00167638	4930539E08RIK	-0.123206	0.000107739	0.00404645	STXBP2	-0.0859535	0.0286402	0.999201	SNN	0.157598	0.000399025	0.0144016	CMTM5	-0.287072	0.000189209	0.00714262	RND2	-0.0815694	0.0236361	0.947114
PARK7	-0.135641	0.000187624	0.00694538	GPT2	0.215015	0.00048202	0.0178386	NFYB	-0.0782774	0.040704	0.99993	HTRA1	0.337467	4.45e-05	0.0016938	E2F6	-0.152701	0.000108178	0.0040509	HIST1H2BK	0.0810673	0.0287522	0.999201	PFN2	-0.118049	0.000399677	0.0144016	PNRC2	-0.199068	0.000191782	0.00721406	GPATCH11	0.0649895	0.0237143	0.947114
BTRC	0.0971846	0.000190775	0.00704133	TPM3	0.128757	0.000482638	0.0178386	GCNT1	0.0346764	0.0407132	0.99993	RETSAT	0.177832	4.47e-05	0.0016938	RAB22A	-0.101147	0.000109772	0.00409849	TM2D2	0.0723928	0.0288493	0.999201	BTG1	0.450688	0.000400884	0.0144016	GGACT	-0.0981842	0.000192727	0.00721406	THOC5	0.0601909	0.0237532	0.947114
PXN	-0.0559991	0.000193045	0.00710428	RBM19	-0.0653813	0.000483313	0.0178386	SPRED1	-0.0765464	0.0412159	0.99993	SEC22B	-0.181597	4.47e-05	0.0016938	VMP1	0.142927	0.000110439	0.00411125	GM14325	-0.056618	0.0288643	0.999201	PLCD3	0.0942565	0.000402576	0.0144016	ZFP760	-0.0854359	0.000192787	0.00721406	VLDLR	0.100629	0.0238056	0.947114
OLFML2B	0.0581857	0.000194568	0.00713945	GBP2	0.519826	0.000514038	0.0188427	SVS6	0.0345508	0.0412635	0.99993	TMEM143	-0.0738675	4.55e-05	0.00172047	PTP4A3	0.135246	0.00011175	0.00413572	NDUFAF4	-0.086316	0.0289234	0.999201	PLEKHA4	0.121608	0.000402818	0.0144016	PPAP2B	-0.2731	0.000197619	0.0072988	SPIN1	0.0677178	0.0239511	0.947114
BOK	0.227776	0.000199495	0.00729754	SERTM1	0.181431	0.000515017	0.0188427	PEX11B	-0.0625705	0.0413524	0.99993	BID	0.0998687	4.6e-05	0.00172787	FHDC1	-0.0827356	0.000113977	0.004205	SLC9A1	-0.0707326	0.0290424	0.999201	SPRED1	-0.159906	0.00040775	0.0145374	GGA3	-0.139148	0.000197895	0.0072988	SRPK3	-0.0814921	0.0241253	0.947114
ATP5F1	-0.185394	0.000200036	0.00729754	DLX1	-0.200224	0.000516506	0.0188427	RNF11	-0.122064	0.0414217	0.99993	ATP1B1	0.16661	4.62e-05	0.00172867	SEPT6	-0.147404	0.00011476	0.004205	SLC18A3	-0.0397306	0.0292615	0.999201	ID4	0.2139	0.000409103	0.0145453	RGS4	0.488151	0.000205845	0.00757026	ALG12	-0.0640115	0.0242136	0.947114
HKDC1	0.141555	0.000202274	0.00731649	KLHDC2	-0.108538	0.000519082	0.018882	PDCD5	-0.0637687	0.0414242	0.99993	ANKRD37	-0.171028	4.65e-05	0.00172867	WNT7B	-0.343514	0.000115237	0.004205	SEMA7A	-0.114974	0.0292887	0.999201	CIB2	0.161468	0.000414425	0.0146578	INSM1	-0.121182	0.000208549	0.00763171	E2F5	-0.147591	0.0242251	0.947114
DUSP23	0.107613	0.000203165	0.00731649	IRF1	0.138567	0.00052085	0.0188917	MYG1	0.0759574	0.0416139	0.99993	BEND6	0.282064	4.67e-05	0.00172867	D130043K22RIK	-0.128075	0.000115399	0.004205	LARS	-0.0529931	0.029472	0.999201	ECHS1	0.175989	0.000414554	0.0146578	YKT6	-0.161512	0.000208721	0.00763171	ALDH3B1	-0.0344448	0.0242488	0.947114
GNB5	-0.184785	0.000203434	0.00731649	ZDHHC15	-0.0528717	0.000526733	0.0190502	NSMF	-0.121336	0.0417706	0.99993	LYPD6B	0.161664	4.67e-05	0.00172867	B3GALNT1	-0.142624	0.000115615	0.004205	EDF1	0.110901	0.0295407	0.999201	NDRG3	-0.167441	0.000416225	0.0146765	2310022B05RIK	-0.211294	0.0002093	0.00763171	SYPL	-0.151588	0.0243137	0.947114
H2-Q7	0.215832	0.000203462	0.00731649	GJB2	0.110784	0.000529888	0.0191094	SMC1A	0.0532663	0.0417872	0.99993	POLD1	-0.112474	4.67e-05	0.00172867	MRPL10	0.0996849	0.000116979	0.00424243	ZKSCAN14	-0.0570096	0.0296039	0.999201	TLK1	0.130902	0.000419247	0.0147426	GM14685	0.145742	0.000210798	0.00766457	ADRM1	0.0956591	0.0245236	0.947114
ABCF2	-0.153194	0.0002064	0.00734872	GRASP	0.269091	0.000533371	0.0191671	CXX1C	0.07853	0.0420869	0.99993	PRLR	0.22877	4.71e-05	0.00173621	IPPK	0.210879	0.000118316	0.00427865	CSMD1	-0.0264256	0.0296326	0.999201	DDX1	-0.1525	0.000420994	0.0147635	PSKH1	0.10995	0.000212273	0.00769638	GMCL1	-0.126121	0.0246055	0.947114
CUTA	-0.174553	0.000206859	0.00734872	TBC1D22A	-0.0873194	0.00053655	0.0191671	CDYL	-0.0293309	0.0423062	0.99993	DHX57	-0.105116	4.78e-05	0.00175473	ACTB	0.211755	0.000119012	0.00429154	LRRC6	0.0457122	0.0296457	0.999201	LPAR6	0.152115	0.000425512	0.0148813	TGFB1I1	0.115098	0.000213441	0.00771695	MTMR2	0.0558333	0.0246274	0.947114
UROS	-0.129951	0.00020713	0.00734872	PQLC1	-0.13913	0.000537339	0.0191671	1500032L24RIK	0.0872874	0.0423245	0.99993	VEZF1	-0.132754	4.82e-05	0.00175665	CPT2	0.0973252	0.00012351	0.00442853	H2AFY	-0.09418	0.0298029	0.999201	SMARCA2	-0.167974	0.000429368	0.0149337	VTN	-0.262576	0.000215669	0.00777558	SAMD10	0.0669362	0.0246888	0.947114
PSMB9	0.367331	0.000207772	0.00734872	CDC37	0.0789688	0.000537579	0.0191671	RIT1	-0.0637733	0.0426954	0.99993	GM14685	0.12637	4.89e-05	0.00178019	GPT2	0.167662	0.000125048	0.004471	MAP1LC3A	-0.0470123	0.0298543	0.999201	SMC1A	-0.132797	0.000429419	0.0149337	H2-Q7	0.246904	0.000217943	0.00783557	TBC1D7	-0.0820497	0.0247624	0.947114
SF1	-0.124657	0.000207861	0.00734872	AP5B1	0.0581209	0.000558468	0.0197996	TAGLN3	0.0837483	0.0427513	0.99993	POP5	0.153741	5.17e-05	0.00187556	SFMBT1	-0.0594268	0.000127792	0.00455624	UNC93B1	0.0632686	0.0300003	0.999201	DIS3L	-0.109514	0.000430783	0.0149337	GPR34	-0.169592	0.000219816	0.00785888	MOSPD3	0.042534	0.0248218	0.947114
TMEM86A	0.133168	0.000208628	0.00735517	MAN2B1	0.141326	0.000568067	0.0200333	SCRIB	0.0704445	0.0427743	0.99993	DLEU7	0.134394	5.25e-05	0.00189756	RGS14	0.134219	0.00013149	0.00466183	LUC7L2	0.0330461	0.0300274	0.999201	B3GALNT1	-0.12188	0.000432291	0.0149337	CLDN10	-0.157308	0.000224697	0.0080026	ENTPD7	0.041286	0.0248815	0.947114
VSTM5	0.0734314	0.000211023	0.00739816	ARFGAP2	0.114056	0.000568785	0.0200333	ARL6IP5	0.0862881	0.0429127	0.99993	RNPEP	-0.109236	5.32e-05	0.00191904	CASKIN2	-0.0871401	0.000132257	0.00467593	MAML1	-0.0274598	0.0300551	0.999201	MRM1	-0.125648	0.000434103	0.0149376	RBP4	0.0885356	0.000225083	0.0080026	STX3	0.0444177	0.0249871	0.947114
FEZ1	-0.139883	0.000212933	0.00744439	ZFP36L1	-0.157255	0.000569832	0.0200333	ALG1	0.0655536	0.0430165	0.99993	TPST2	0.149962	5.36e-05	0.00192884	MYO5A	0.242904	0.000134286	0.00473444	ZMAT5	0.0566531	0.0300826	0.999201	PRPF19	-0.166086	0.000435296	0.0149386	RASGRP3	-0.142258	0.000228511	0.00809188	THAP4	0.0891349	0.0250466	0.947114
DNAJC12	-0.118377	0.000214994	0.00749561	SCYL3	0.0612253	0.000576795	0.0202216	LIMS2	-0.0937549	0.0430248	0.99993	ZFP326	-0.160036	5.47e-05	0.00196029	RRAGC	-0.119735	0.000136715	0.00480668	SCG5	-0.0929802	0.030126	0.999201	DPP6	0.157917	0.000440024	0.0150605	GRIA3	0.196606	0.000228855	0.00809188	DAZAP2	-0.167225	0.0251484	0.947114
PPM1M	0.176345	0.000217083	0.00752756	MRPS18C	0.178752	0.000586156	0.0204926	UBA2	0.0644081	0.0432664	0.99993	STRA6	0.208148	5.5e-05	0.00196677	B9D1	0.121911	0.000137347	0.00481551	GNAI2	0.099602	0.0302191	0.999201	ZFHX2	-0.257276	0.000442965	0.0151209	AGAP2	0.178728	0.000237527	0.00837544	MMAB	-0.0470232	0.0251654	0.947114
PDE2A	0.175512	0.000217198	0.00752756	MERTK	0.152579	0.000587892	0.0204964	CDK11B	-0.072198	0.0433052	0.99993	TMX4	0.197443	5.56e-05	0.00198202	COG8	0.132499	0.000140082	0.00488943	LETM1	0.0582951	0.0302725	0.999201	PNMA2	-0.191837	0.000444707	0.0151401	RPL7L1	-0.100225	0.000242744	0.00853594	ZFYVE16	-0.0490778	0.0252016	0.947114
TCF7L2	-0.212236	0.000219768	0.00757807	MRM1	-0.101304	0.000593933	0.0206498	RETSAT	-0.0933417	0.0434691	0.99993	HGSNAT	0.181753	5.59e-05	0.00198554	CLDN11	0.354465	0.000140228	0.00488943	PTPRV	-0.075443	0.0302966	0.999201	FAM73B	-0.109924	0.000448691	0.0152353	TADA2A	-0.100367	0.00024451	0.00857455	EPN2	0.0898541	0.0252546	0.947114
MAP2K2	-0.122314	0.000222901	0.0076651	ZNRD1AS	-0.0580325	0.000624463	0.021592	DEPTOR	-0.0519367	0.043566	0.99993	HMGB2	0.098775	5.6e-05	0.00198554	NMT1	0.143033	0.000144261	0.00501625	CTNNB1	-0.118256	0.0304087	0.999201	KCNH2	0.142189	0.000451662	0.0152957	DDIT3	0.14622	0.000249514	0.00870517	USP1	-0.0768471	0.025306	0.947114
ANK	0.156152	0.000223914	0.00767873	LIMS2	0.16518	0.000642077	0.0220818	BC027231	-0.0353478	0.0437163	0.99993	OPRL1	0.1654	5.63e-05	0.0019894	MSRB2	-0.110509	0.000144789	0.00502081	KCNE1L	0.0498645	0.0304604	0.999201	ATMIN	-0.177762	0.000453653	0.0153227	IFT81	-0.126645	0.000249786	0.00870517	MEMO1	-0.0717618	0.0253105	0.947114
GSS	-0.0558826	0.000224517	0.00767873	RIMKLA	-0.122003	0.000643533	0.0220818	SPNS1	-0.0593816	0.0441466	0.99993	NPR2	0.111131	5.72e-05	0.00201719	TERF2IP	-0.0929722	0.000145627	0.00502235	DCPS	0.0820385	0.0307948	0.999201	PDK1	0.119248	0.000455311	0.0153384	SWAP70	-0.077485	0.000250744	0.00870517	SELPLG	0.120947	0.0254989	0.950857
SRXN1	0.208588	0.000227633	0.00776418	DUSP23	-0.0975888	0.000645117	0.0220818	DPM1	0.0569879	0.0442907	0.99993	HIST1H3E	-0.0933803	5.76e-05	0.00202242	PNPLA2	0.274957	0.000149653	0.00513323	RAN	-0.0876025	0.0309389	0.999201	IRGM1	0.46001	0.000461009	0.0154897	GPR17	-0.179821	0.000250948	0.00870517	GMPPB	0.034779	0.0255841	0.950857
PITPNB	0.122681	0.000229147	0.00779473	DBNDD2	0.333829	0.000646572	0.0220818	UBE2K	0.0922098	0.0443248	0.99993	RGS4	-0.401857	5.77e-05	0.00202242	SPSB1	0.218638	0.000152055	0.00520151	NT5C	0.0749098	0.0309527	0.999201	RXFP3	0.0586659	0.000462944	0.0155141	MRPS6	-0.157282	0.000252937	0.00873794	CYHR1	0.0783596	0.0256328	0.950857
ARSA	0.125973	0.000230271	0.0077966	EXD2	-0.164545	0.0006474	0.0220818	SRP19	-0.0567705	0.044398	0.99993	DDX39B	-0.176003	5.89e-05	0.0020577	CYP2D22	0.166887	0.0001559	0.0052996	EML4	-0.0451161	0.0310526	0.999201	G0S2	0.0900539	0.000466202	0.0155198	SLC35A5	-0.113246	0.000253261	0.00873794	DCTN1	-0.0899524	0.0257608	0.951341
WNT4	0.137319	0.000230442	0.0077966	HMGCS2	0.249501	0.00065488	0.0222765	RDH12	0.0347795	0.0445282	0.99993	SEPT8	-0.132956	5.91e-05	0.00205962	SNAI3	0.0958694	0.000156078	0.0052996	CCDC59	0.0670864	0.031218	0.999201	MFN2	-0.148781	0.000466566	0.0155198	HNRPDL	-0.231214	0.000253935	0.00873794	ZC3H14	0.0899445	0.0257941	0.951341
ANP32A	-0.102396	0.000236577	0.00798274	ERLIN1	-0.0905543	0.000658971	0.0223465	CNNM2	-0.0547423	0.0448959	0.99993	DDX27	-0.0918231	5.97e-05	0.00207713	TDRD7	-0.131893	0.000156178	0.0052996	FEM1C	-0.0331639	0.0312277	0.999201	CRELD2	-0.155473	0.000467919	0.0155198	SHISA2	-0.132664	0.000260093	0.00892592	NOL7	0.0537734	0.0259795	0.95324
CACHD1	-0.110813	0.000239894	0.00807301	CAR2	-0.241355	0.000665555	0.0224576	NEDD4L	-0.0683456	0.0449115	0.99993	DNAJC27	0.214456	6.01e-05	0.00207881	MMRN2	-0.0802668	0.000156653	0.00530148	AXIN2	-0.054486	0.0312578	0.999201	TIMP3	0.247243	0.000468399	0.0155198	PAK6	0.112852	0.00026168	0.00895645	CDK8	0.0568103	0.0260335	0.95324
RPAP2	0.0995985	0.000244815	0.00819228	GNAZ	-0.144911	0.000671215	0.022588	ADRBK1	-0.0737202	0.0450161	0.99993	NUDT7	0.139783	6.01e-05	0.00207881	PTHLH	0.056463	0.000157165	0.00530463	BCOR	-0.0417878	0.0314211	0.999201	RLBP1	-0.131819	0.000469642	0.0155198	DDAH1	-0.184437	0.000264962	0.00902066	ZFP317	-0.122467	0.0261408	0.95324
CTSA	-0.201362	0.000245218	0.00819228	CASP1	0.230014	0.000681303	0.0228664	TRIP6	0.0470903	0.0451752	0.99993	TBC1D9B	0.157116	6.03e-05	0.00207881	GPR34	-0.128941	0.000159585	0.00537198	SH3D21	0.0392085	0.0314283	0.999201	WHRN	0.204109	0.00047037	0.0155198	L3MBTL3	-0.154738	0.000268024	0.00906594	ADAM11	0.0599277	0.0262091	0.95324
GJA1	-0.152168	0.000245391	0.00819228	GBP3	0.376773	0.000699686	0.0234209	PPP1R15B	0.0291876	0.0452821	0.99993	FLCN	-0.169157	6.09e-05	0.00209317	TMEM125	0.176329	0.000161058	0.0054072	SLC30A5	-0.0496547	0.0314376	0.999201	LXN	-0.190757	0.000472943	0.0155647	LRRC33	0.119378	0.000268411	0.00906594	LRRFIP1	-0.0579946	0.0262169	0.95324
RPP25	-0.140811	0.000255213	0.00847189	HCFC2	-0.0627423	0.000712925	0.0238007	PRKAB1	0.0457073	0.045307	0.99993	TRP53	-0.0839041	6.13e-05	0.00210321	ARRDC2	0.230847	0.000161908	0.00542133	GM5607	-0.10347	0.031489	0.999201	ITM2B	0.170038	0.000482412	0.0157636	OVOL2	0.199069	0.000269705	0.00908574	RPS24	-0.0389095	0.0264378	0.954327
DHX29	-0.0855133	0.000256459	0.00847189	RNF181	-0.109733	0.000715854	0.0238074	IDH3A	0.0778598	0.045481	0.99993	SLC25A37	-0.141679	6.18e-05	0.00210886	ELMO2	-0.122286	0.000162541	0.00542818	NUP54	-0.0310684	0.031676	0.999201	DUSP6	-0.259045	0.000483388	0.0157636	PPP1R1A	0.168162	0.00027719	0.00926492	WIPI2	0.0911638	0.0265629	0.954327
ATP5S	-0.121181	0.000258999	0.0085334	SMAD5	-0.0951616	0.000716907	0.0238074	SLA	0.0672444	0.0455618	0.99993	TRMT1L	-0.142079	6.4e-05	0.00217835	AP2B1	0.0735057	0.000163102	0.00543258	EXOG	-0.0484109	0.0316769	0.999201	HSPH1	-0.230865	0.000483901	0.0157636	TYK2	-0.124034	0.00028529	0.00948627	TMEM214	0.0470473	0.0265665	0.954327
CETN3	0.142859	0.000261724	0.00857827	GM14685	0.143504	0.000720192	0.0238535	GALNT1	-0.0378325	0.0456309	0.99993	ANXA2	-0.122549	6.46e-05	0.00218806	SMAD2	-0.0924967	0.000163902	0.00544238	SLC35A3	-0.0290094	0.0318954	0.999201	ARNTL	-0.192416	0.000486058	0.0157938	ASIC1	-0.132742	0.000286853	0.0095136	RASL12	-0.066144	0.0266185	0.954327
LSG1	-0.14329	0.000263165	0.00860309	JMJD8	0.0931567	0.000731563	0.0241665	ERI2	0.0436625	0.0457306	0.99993	HAT1	-0.17554	6.47e-05	0.00218806	MPDZ	-0.0881061	0.000164256	0.00544238	SPCS3	0.052622	0.0320689	0.999201	MAP6	-0.12236	0.000500063	0.0162079	HBA-A1	-1.28226	0.000289261	0.00956874	BATF3	-0.0454398	0.0268566	0.955415
FAM159B	0.0541345	0.000264048	0.00860961	BBS7	-0.117577	0.000737003	0.0242825	ST6GALNAC4	-0.0317249	0.0457839	0.99993	ATG10	0.0880624	6.67e-05	0.00224965	HPS6	-0.0801483	0.00016665	0.005507	GDI1	-0.0788133	0.0320936	0.999201	ALG1	0.0959344	0.000504615	0.0163142	SCHIP1	0.27831	0.000291137	0.00960604	9130011E15RIK	-0.0529618	0.026898	0.955415
PLS3	0.211056	0.000268412	0.0087293	PIBF1	-0.102907	0.000742846	0.0244111	PPA2	-0.0717095	0.0459978	0.99993	GM14325	0.176209	6.78e-05	0.00228289	FAM181B	-0.139049	0.000167077	0.005507	ZC3H14	0.0425873	0.0321559	0.999201	INSL6	0.059867	0.000508863	0.0164098	PSMA7	0.179196	0.0002953	0.0097184	LZTR1	0.0956238	0.0269808	0.955415
SOX21	-0.217966	0.000272308	0.00881045	IFNGR1	0.0811195	0.000749765	0.0245743	SAP30BP	0.0419178	0.0461433	0.99993	IGSF3	0.167653	6.82e-05	0.00229104	ARTN	0.0511153	0.000169342	0.00556717	ARHGAP44	-0.0905405	0.0323331	0.999201	CALCA	0.102625	0.000510131	0.0164098	TMEM55A	-0.141641	0.000299465	0.00980518	TCAIM	0.0536194	0.0270345	0.955415
D630023F18RIK	0.0948711	0.000278713	0.00897156	MRRF	-0.0853546	0.000751817	0.0245776	MATR3	-0.0676598	0.0464362	0.99993	IDNK	0.10889	6.88e-05	0.00229507	CORO1A	0.10666	0.000173422	0.00565723	VRK3	0.0644595	0.0323764	0.999201	IPO4	-0.151862	0.000524251	0.0168219	CXCL12	-0.26486	0.00030414	0.00993293	CEP78	-0.0665665	0.0271908	0.955415
SLC25A16	0.137523	0.000281976	0.00905344	B9D1	0.124673	0.000765876	0.0249723	VPS29	0.0774452	0.0464889	0.99993	LMCD1	-0.127777	6.89e-05	0.00229507	ZFP810	0.0877723	0.000173422	0.00565723	ALDH3B1	0.0551168	0.0324524	0.999201	SLC2A13	-0.196694	0.000528826	0.0168245	TSR3	0.124847	0.000306422	0.00998204	CRTC1	0.080548	0.0272364	0.955415
MAF1	0.170708	0.000283475	0.00907842	UNC5B	-0.0715607	0.000769011	0.0250097	B020018G12RIK	0.0753099	0.0465526	0.99993	IRS2	0.351484	7.02e-05	0.00233328	ALS2	-0.113827	0.000176546	0.00574432	ARPC1A	0.100126	0.0325992	0.999201	CXCL12	-0.252431	0.000532241	0.0168245	RXRB	-0.178998	0.0003087	0.0100308	SGIP1	-0.0561863	0.0273319	0.955415
TMEM55A	-0.128103	0.000285012	0.00910446	FAM185A	-0.130435	0.000772586	0.0250098	SLC9A9	-0.0361369	0.0466212	0.99993	ANAPC2	-0.1417	7.19e-05	0.00238229	XPA	0.183259	0.000177603	0.00576389	GFM2	-0.0519895	0.0326955	0.999201	HSPA9	-0.13672	0.000532532	0.0168245	EVI5L	-0.119934	0.000310917	0.0100773	SUGP1	-0.135725	0.0274152	0.955415
UBLCP1	-0.131273	0.00028682	0.00913904	LIG1	-0.0828245	0.000774107	0.0250098	POU3F4	-0.0383027	0.0466652	0.99993	CACNA1H	-0.18716	7.31e-05	0.00241584	CTSZ	0.10628	0.000179355	0.00579105	D17WSU104E	0.0598256	0.0327116	0.999201	FGFRL1	-0.109092	0.00053329	0.0168245	SPECC1L	-0.168001	0.000316985	0.0102222	ZKSCAN17	0.0401014	0.0274155	0.955415
TMEM117	0.111716	0.000287784	0.0091466	PROSC	-0.0724329	0.000774975	0.0250098	PI4KB	0.0322471	0.0467003	0.99993	ACY1	-0.190341	7.4e-05	0.00243414	RAP1GAP	0.20391	0.000179865	0.00579277	BNIP2	-0.0614331	0.0327278	0.999201	DLAT	-0.112639	0.000535221	0.0168245	GTF2H1	-0.111503	0.000317358	0.0102222	FBXO32	0.0500971	0.0274677	0.955415
WIPI1	-0.0948339	0.000294069	0.00932279	SEC24B	-0.126328	0.000777429	0.0250249	ABCB4	-0.041654	0.0467448	0.99993	F2R	0.143714	7.56e-05	0.00247262	LMCD1	-0.11895	0.000180346	0.00579351	EPS15	0.0413979	0.0329049	0.999201	POLR2D	0.100833	0.000535379	0.0168245	2410018M08RIK	-0.110751	0.000317776	0.0102222	ADAL	-0.0755867	0.0275735	0.956504
PLIN4	0.755143	0.000297284	0.00940104	NACC2	0.0620715	0.000781997	0.0251077	ZFPL1	0.0552256	0.0468074	0.99993	CNP	-0.117187	7.76e-05	0.00252741	EIF4EBP1	0.122477	0.0001815	0.0058158	NAPA	-0.0566074	0.0329525	0.999201	PRKAB1	0.131355	0.000536674	0.0168245	DUS1L	0.146966	0.000322253	0.0103403	0610012G03RIK	0.0913004	0.0280253	0.969556
TRP53INP1	0.142522	0.000298532	0.00941685	PPP1R26	-0.128335	0.000792924	0.0253938	TRAPPC4	0.0450618	0.0469648	0.99993	SPINK8	0.449227	7.81e-05	0.00253622	TRPC2	-0.0886254	0.000186431	0.00595872	DDB2	0.054977	0.0330893	0.999201	DHODH	0.12835	0.00053744	0.0168245	GPR1	-0.0600262	0.000324492	0.0103848	GZF1	-0.167337	0.02844	0.977389
JAKMIP1	0.123642	0.000301107	0.00945231	SPSB4	-0.0803199	0.00080164	0.0256077	FAM220A	0.0279593	0.0471513	0.99993	RAB6A	-0.195811	7.94e-05	0.00256646	MS4A6D	0.0784198	0.000187004	0.005962	MLF2	-0.0884153	0.0331125	0.999201	NOTCH4	0.168341	0.000542198	0.0168999	AMER2	-0.101024	0.000325258	0.0103848	ZFP628	0.0332235	0.028533	0.977389
ETFA	-0.161713	0.000301158	0.00945231	XPNPEP1	0.131978	0.000809407	0.0257904	CCDC82	0.0296947	0.0472114	0.99993	CD74	0.832963	7.95e-05	0.00256646	CADPS	-0.267816	0.00018839	0.00597658	EMR1	0.0279759	0.0331135	0.999201	SLC44A2	0.126441	0.000542483	0.0168999	MERTK	0.188358	0.000327508	0.0104307	TNFAIP8	-0.136979	0.0285478	0.977389
CENPB	0.192019	0.000304419	0.0095259	DNAJB9	0.238692	0.000820328	0.0260067	USP38	-0.0349513	0.0473527	0.99993	LRRC49	-0.150644	8.01e-05	0.0025806	TNFRSF25	-0.0966966	0.000188832	0.00597658	6430573F11RIK	-0.0468006	0.0331289	0.999201	PACRG	0.15332	0.000547402	0.0169956	SCG2	0.364726	0.000328953	0.0104508	LRP11	-0.100422	0.0285564	0.977389
AIMP2	-0.120721	0.000305016	0.0095259	RNASE4	0.111433	0.000828631	0.0262039	2510003E04RIK	-0.0697381	0.0473996	0.99993	KL	0.140724	8.16e-05	0.00262166	SWT1	-0.132145	0.000188878	0.00597658	DNAJC24	0.0624178	0.0333063	0.999201	TSC22D4	0.19098	0.000549347	0.0169956	USP53	0.0878368	0.000332027	0.0105224	TAF11	0.0837442	0.0287373	0.977525
ADAMTS18	0.059154	0.000309428	0.00963975	ZFP846	-0.0533994	0.000831929	0.0262319	LPHN1	-0.151276	0.0475077	0.99993	AKR7A5	-0.172156	8.19e-05	0.00262244	LYZ2	0.100887	0.000190538	0.00601408	VPS26A	0.0312959	0.0333581	0.999201	GFM2	-0.0951534	0.000549526	0.0169956	ENOX1	0.1681	0.000332868	0.0105231	SARS	0.0882651	0.0287978	0.977525
VAMP3	-0.125024	0.000311901	0.00969282	SLC5A6	-0.0898606	0.000833685	0.0262319	SPRYD4	0.0406676	0.047745	0.99993	NVL	-0.106133	8.21e-05	0.00262244	ADIPOR2	0.268353	0.000191249	0.00602149	PRR18	0.148952	0.0333698	0.999201	GPS1	-0.117014	0.000554013	0.0170932	UNC13B	-0.218956	0.000336694	0.0106178	ADAR	0.0803243	0.0289113	0.977525
DYRK3	0.177525	0.000314864	0.00976079	ZDHHC4	0.135434	0.000836907	0.0262591	PCSK2	-0.121854	0.0478627	0.99993	LGI3	0.309002	8.23e-05	0.00262244	CEBPB	0.172345	0.000192919	0.00604434	POLL	0.065631	0.033532	0.999201	FGF17	-0.0919948	0.000557545	0.0171609	PIM3	0.257706	0.000341539	0.010718	SF3A3	-0.0689337	0.0289684	0.977525
GABRB3	0.114999	0.000319829	0.00986983	ARRDC2	0.18701	0.000838722	0.0262591	FBXO34	-0.0867139	0.0480319	0.99993	DGKB	-0.328031	8.27e-05	0.00262285	FSD1	-0.115176	0.000193488	0.00604686	BFAR	-0.0597595	0.0335809	0.999201	FAM212B	-0.18993	0.000558884	0.017161	PLEKHG3	-0.13209	0.000342769	0.0107304	RBM12	0.0598348	0.0290811	0.977525
PCMT1	-0.155637	0.000320675	0.00986983	PRKCZ	-0.14325	0.000852985	0.0266394	LDHD	-0.0428855	0.0481556	0.99993	MED16	-0.140127	8.29e-05	0.00262285	MAT2A	0.154549	0.000195258	0.00608714	ERCC2	-0.0263977	0.0337508	0.999201	FST	0.0921948	0.000560951	0.017183	DDB2	-0.111558	0.000345592	0.0107924	NOVA2	0.0430925	0.0291292	0.977525
CDC5L	-0.114041	0.000320734	0.00986983	TMEM64	-0.106163	0.000867092	0.0270129	SPTSSA	-0.0853872	0.0481737	0.99993	CCND1	-0.315642	8.31e-05	0.00262361	PARP1	-0.129546	0.000198919	0.00617419	ZBTB41	-0.0446576	0.0337518	0.999201	TMEM255A	0.361866	0.00056318	0.017183	MBP	0.200341	0.000349877	0.0108997	ULK2	-0.105962	0.0291336	0.977525
GSTM6	0.0861409	0.000322908	0.0098935	SRSF2	0.18944	0.000877503	0.0272698	IFT20	-0.0797952	0.0481853	0.99993	PPP1R15A	0.0933321	8.51e-05	0.0026807	CARTPT	0.394585	0.000199026	0.00617419	LRRTM2	-0.0779189	0.0337917	0.999201	MT2	0.178863	0.000564812	0.017183	MYL12B	0.250064	0.000353506	0.0109861	RAVER2	-0.0549979	0.0291696	0.977525
ENGASE	0.0431002	0.000323076	0.0098935	SAT2	0.105825	0.000880059	0.0272818	TAMM41	-0.0741221	0.0482326	0.99993	PDE4DIP	-0.180457	8.6e-05	0.00270195	P2RY6	0.108029	0.00019954	0.00617501	CCDC113	0.0442004	0.0338715	0.999201	LY6G6E	0.658544	0.000564956	0.017183	LAT2	0.0898942	0.000356165	0.0110324	BMX	-0.0364362	0.0293272	0.979174
GM5512	-0.135925	0.000324155	0.00990247	RIT1	-0.116445	0.000899693	0.0276859	RYR3	0.0962879	0.0482426	0.99993	PPP2R5B	0.286435	8.62e-05	0.00270195	DOK3	-0.180178	0.000200092	0.00617699	HIST1H3E	0.0460134	0.033878	0.999201	ABHD11	0.107956	0.000566302	0.0171832	CAPZB	0.171955	0.000357298	0.0110324	ERLEC1	-0.117048	0.0293714	0.979174
TRAFD1	0.136101	0.000327068	0.00996727	ACOX3	0.0854411	0.000902166	0.0276943	SMARCE1	-0.0594471	0.0483888	0.99993	ACTN2	-0.282116	8.72e-05	0.00272584	RAB31	0.21242	0.000203012	0.00625188	RNF25	0.0446204	0.0338856	0.999201	FCGR4	0.325627	0.000571289	0.0172936	EMC3	-0.129432	0.000358109	0.0110324	KATNBL1	-0.0596291	0.0294491	0.979222
SLC25A37	-0.117901	0.000330566	0.0100418	9130221H12RIK	-0.0754761	0.000906992	0.0277747	USP6NL	-0.0365658	0.0484769	0.99993	CD151	0.101114	8.75e-05	0.00272631	MED20	-0.131754	0.000204333	0.00625991	TRPC1	-0.051566	0.0342032	0.999201	PLK1S1	0.094944	0.000580106	0.0174053	NAT14	0.106526	0.000358436	0.0110324	NXT1	-0.0742672	0.0295391	0.979676
GADD45G	0.241551	0.000331109	0.0100418	HBP1	-0.11081	0.000930204	0.0283659	MRPL23	0.0868773	0.0486123	0.99993	IL17RC	0.074473	8.84e-05	0.00274944	FKBP1A	0.167479	0.00020456	0.00625991	VPS37A	0.0286245	0.0344287	0.999201	2410002F23RIK	0.146268	0.000582249	0.0174053	FAM185A	-0.151285	0.000360724	0.0110763	IRF2BPL	-0.0404293	0.0297956	0.984072
ONECUT2	0.0823591	0.000334511	0.0101206	AGXT2L1	0.249849	0.000930806	0.0283659	EEF1B2	0.0755882	0.0486214	0.99993	SYP	0.166204	8.88e-05	0.0027554	ABHD12	0.149296	0.000204756	0.00625991	AGPS	0.0618688	0.0345318	0.999201	LRRC8A	0.110374	0.000583115	0.0174053	CHI3L1	-0.197541	0.000361996	0.0110888	CDH2	-0.0470038	0.0298747	0.984072
SCARA3	0.281564	0.000341655	0.0103119	HAT1	-0.128534	0.000935127	0.0284288	SLC30A5	0.0629366	0.0486355	0.99993	GRIK1	0.159649	8.91e-05	0.00275789	EIF4E3	-0.105551	0.00020925	0.00635127	SLC25A45	0.0321397	0.0345817	0.999201	TNFAIP3	-0.0583482	0.000583205	0.0174053	PFKFB4	-0.109617	0.00036592	0.0111823	CBS	-0.0392311	0.0299017	0.984072
RHBDD1	-0.0782464	0.000344642	0.0103718	FNTA	-0.135196	0.000941596	0.0285474	ASAH1	0.0739912	0.0486867	0.99993	P4HA1	-0.116671	8.96e-05	0.00275789	PLA2G12A	0.112712	0.000214358	0.00649074	HPGDS	0.0463554	0.034655	0.999201	SIRT5	-0.126271	0.000583726	0.0174053	EGLN3	0.122699	0.00036682	0.0111832	CTDP1	-0.0380797	0.0301775	0.988106
PDK4	0.145869	0.000345288	0.0103718	PPP2R5B	0.137042	0.000946157	0.0285474	GRWD1	0.0457953	0.0487224	0.99993	HS2ST1	0.11822	8.98e-05	0.00275789	SCN1A	-0.329835	0.00021572	0.0065164	TBC1D19	0.0772224	0.0348974	0.999201	DOK5	-0.118976	0.000584472	0.0174053	EIF4E3	-0.0906714	0.000368517	0.0112083	CALM2	0.124095	0.0302084	0.988106
ITIH3	-0.187912	0.000348242	0.0104192	INSC	-0.074249	0.000948101	0.0285474	FARSB	0.0551137	0.0488685	0.99993	PLAC1L	0.138948	9.07e-05	0.00277825	GJB2	0.0823877	0.000220923	0.00665769	RAB3B	-0.12442	0.0348977	0.999201	NSF	-0.16547	0.000586009	0.0174107	COG6	-0.119083	0.0003744	0.0113342	IFNGR1	0.0643958	0.030257	0.988106
SH3KBP1	-0.113215	0.000348521	0.0104192	IFI27L2A	0.253656	0.000956648	0.028736	MAP2K2	-0.0616731	0.0489285	0.99993	ADAM17	-0.0946352	9.12e-05	0.00278432	TDRD3	-0.0734574	0.000224375	0.00672967	LSM6	0.0582659	0.0349208	0.999201	VANGL2	0.107798	0.000589677	0.0174523	COPS7B	0.0691688	0.000374423	0.0113342	LYSMD1	-0.0635149	0.0303929	0.988106
GSTA3	0.187883	0.000352401	0.0105102	ECM1	0.0842814	0.00096048	0.0287824	HSPA4L	0.0423304	0.0489476	0.99993	KLHDC9	0.135983	9.13e-05	0.00278432	HMGCS2	0.343873	0.000229654	0.00686343	AI593442	-0.0854628	0.0351083	0.999201	CDC23	-0.135862	0.000590128	0.0174523	HDAC5	-0.222631	0.000375382	0.0113365	ACTR1A	0.0773121	0.0304235	0.988106
RFX4	-0.121827	0.000358073	0.0106446	TMEM109	-0.158633	0.00096714	0.0288938	RPAP3	-0.0572288	0.0491631	0.99993	ILKAP	-0.119029	9.16e-05	0.00278795	ENO1	-0.220307	0.00022992	0.00686343	POLR1A	-0.07236	0.0351814	0.999201	NIN	-0.115524	0.000605481	0.0178242	OVCA2	-0.153136	0.000378447	0.0113851	GJC1	-0.0387578	0.0304931	0.988106
PLRG1	-0.110163	0.000358598	0.0106446	UCK2	0.0830179	0.00096879	0.0288938	RPS11	0.074458	0.0493076	0.99993	SMARCE1	-0.129913	9.19e-05	0.00278858	DEB1	0.140367	0.000231734	0.00690132	SLC35B3	0.0749587	0.035205	0.999201	ABCB9	-0.0899314	0.000619574	0.0181973	CSDE1	0.142075	0.000378763	0.0113851	DAP3	-0.0717168	0.0305632	0.988106
4930539E08RIK	0.179252	0.000362994	0.0107497	ETV4	-0.0686544	0.000992881	0.0295423	GALNT2	-0.061102	0.0495052	0.99993	HSD11B1	-0.0975186	9.28e-05	0.0028093	DDIT4	0.382472	0.000237285	0.00705004	LRRN1	0.0758346	0.0353338	0.999201	PREPL	-0.208709	0.000625058	0.0182322	ENO1	-0.190573	0.000380942	0.0114238	SLC12A5	0.10064	0.0307285	0.988586
ANKRD37	-0.145069	0.000365857	0.0107838	PIM3	0.203111	0.000997169	0.0295999	PIK3CD	0.0388894	0.0495122	0.99993	PHLDA3	0.210526	9.32e-05	0.0028101	OAT	-0.191467	0.000237995	0.00705457	CDK16	-0.101253	0.0353644	0.999201	SRGN	0.0984355	0.000625848	0.0182322	FKBP5	0.387717	0.000389768	0.0116612	SH3KBP1	0.0467727	0.0308219	0.988586
TFR2	0.0709429	0.000367924	0.0108194	B4GALT1	0.0764823	0.00100492	0.0297599	DCAF11	-0.0561245	0.0496094	0.99993	FADS3	0.086966	9.34e-05	0.0028101	DNM1L	-0.135158	0.000239189	0.0070734	NTNG1	-0.0607969	0.035537	0.999201	HBB-B1	-0.694445	0.000626445	0.0182322	ENC1	0.275252	0.000395167	0.0117189	COL5A1	-0.0710226	0.0308433	0.988586
BC029214	0.124774	0.000369359	0.0108363	KCNE1L	-0.0888034	0.00102106	0.0300962	R74862	0.0501228	0.0496217	0.99993	SLX4	-0.149015	9.35e-05	0.0028101	CINP	0.169955	0.000240549	0.00707405	EML5	-0.0847298	0.0356367	0.999201	UBE2E3	0.177982	0.000637067	0.0184954	SMAP2	0.140984	0.000395347	0.0117189	DGKA	0.0447329	0.0308861	0.988586
SEPT8	-0.135162	0.000370327	0.0108394	ABHD11	0.0885924	0.00102747	0.0300978	MRPL37	0.0656566	0.0499331	0.99993	TMEM57	0.122903	9.41e-05	0.00281637	BC030500	-0.0482355	0.000240888	0.00707405	ATP5SL	-0.0763085	0.035741	0.999201	LEMD2	0.144163	0.000638368	0.0184954	KCNK1	0.151348	0.000396575	0.0117282	ZFP329	0.0351056	0.0310282	0.989116
ACTN2	-0.157768	0.000374918	0.0109431	KDELC1	-0.067759	0.00102801	0.0300978	THOC6	0.0401057	0.0499331	0.99993	LIN7B	-0.295778	9.46e-05	0.00281637	WFDC1	0.146483	0.000248336	0.00725888	NEU3	-0.0282494	0.0358108	0.999201	4933434E20RIK	0.133969	0.000647597	0.0187137	SLC12A6	-0.126381	0.000402336	0.0118712	RASGRF1	0.0689838	0.0310568	0.989116
CDKN1A	0.320678	0.000375609	0.0109431	CCNE2	-0.0645956	0.00102956	0.0300978	RAP1GAP	0.0660615	0.0499846	0.99993	DGKK	0.190298	9.47e-05	0.00281637	GOSR2	0.0911508	0.000248902	0.00725888	GNAO1	-0.109855	0.0358138	0.999201	DCXR	0.094886	0.00064885	0.0187137	CASKIN2	-0.0786576	0.00040974	0.0120619	SRSF10	-0.0736762	0.0312193	0.991314
HEATR1	-0.155368	0.000377309	0.0109672	TRMT2A	0.110455	0.00103068	0.0300978	MTFMT	-0.0302905	0.0501093	0.99993	MPV17L	0.132154	9.49e-05	0.00281637	TSPAN2	0.221581	0.000249969	0.00727323	TOMM70A	0.113995	0.0358574	0.999201	PCCA	0.11157	0.000650277	0.0187137	TTC8	-0.102536	0.000413662	0.0121496	CEP164	-0.0764689	0.0313597	0.991314
RIMKLA	-0.0665494	0.000379592	0.0110082	LGALSL	-0.106639	0.00103731	0.0302212	TMEM87A	0.0329945	0.0501956	0.99993	ZDHHC6	-0.0910277	9.52e-05	0.00281637	DDAH1	-0.162696	0.000255441	0.00741386	NCAM1	0.100645	0.0359451	0.999201	CAMK2G	-0.17412	0.00066703	0.0191021	MTPAP	0.13087	0.000418169	0.0122539	WBSCR16	0.0580705	0.0313929	0.991314
SLC25A3	-0.132282	0.000380742	0.0110161	D030056L22RIK	-0.128213	0.00104912	0.030449	FSCN1	-0.0786969	0.0502771	0.99993	BRD9	-0.180071	9.53e-05	0.00281637	PLIN3	0.0678201	0.000255973	0.00741386	RAB14	0.10049	0.0362238	0.999201	HOMER1	-0.183539	0.000668148	0.0191021	CERS2	-0.149239	0.000421071	0.0123108	KRTCAP3	0.0936229	0.0314347	0.991314
STX7	-0.13105	0.000388559	0.0112165	BC029214	0.109608	0.00104997	0.030449	MTRF1L	0.0470816	0.0502847	0.99993	LSAMP	0.198834	9.55e-05	0.00281637	ENO2	-0.142021	0.000258441	0.007453	WASF3	-0.0327651	0.0364271	0.999201	GM5512	-0.137668	0.000668237	0.0191021	MMAB	-0.0983626	0.000432707	0.0125804	TRIM23	-0.133846	0.0316975	0.99545
SRSF3	-0.136004	0.000390254	0.0112397	CNST	-0.0962493	0.00105787	0.0306077	GRIK2	-0.0259267	0.0503652	0.99993	USP22	0.190409	9.78e-05	0.00288005	CNTN6	-0.11744	0.000258503	0.007453	SCRN1	-0.0373428	0.036491	0.999201	AXIN2	-0.118022	0.000670993	0.0191382	ST8SIA3	0.232452	0.000433922	0.0125804	TAF6	0.0750305	0.0317753	0.99545
RIC3	0.0919258	0.000393965	0.0113045	PAFAH1B3	-0.148074	0.00106487	0.0307237	PPID	0.111628	0.0504222	0.99993	ZBTB24	-0.0982924	9.86e-05	0.00289036	CSNK1D	0.0997336	0.000260009	0.00745353	SEC22A	-0.0472444	0.0365303	0.999201	3110035E14RIK	-0.341288	0.000675341	0.0192066	SOX7	-0.0527193	0.000443727	0.0127983	WDR92	0.039442	0.0319221	0.99545
FN3K	-0.148386	0.000394302	0.0113045	PHLDB1	-0.151501	0.00106676	0.0307237	TKT	-0.0349768	0.0504906	0.99993	SRSF7	-0.236865	9.87e-05	0.00289036	TTC3	-0.148619	0.000261466	0.00745353	VAT1L	0.155399	0.0365866	0.999201	EDN1	0.159839	0.000677277	0.0192066	DCLK1	0.209696	0.000449532	0.0129077	NOSIP	-0.053651	0.0321458	0.99545
INSC	-0.0802693	0.000399906	0.0114391	NTSR1	0.10222	0.00107459	0.0308785	EFHA1	0.0537368	0.0507533	0.99993	H2-K2	0.156885	9.94e-05	0.00290537	PLEKHG4	0.0902791	0.000275531	0.00780178	ATP5H	0.113142	0.0366066	0.999201	RPS6KA5	0.114571	0.000677879	0.0192066	PRDX2	-0.157991	0.00045301	0.0129785	RILPL1	0.0859167	0.0321682	0.99545
POLL	-0.0953576	0.000403794	0.0115216	SERINC3	0.13006	0.00108086	0.0309781	BRCC3	0.0519723	0.0508768	0.99993	HIST2H2AC	-0.201625	0.00010009	0.00291229	MYL12B	0.102487	0.00027624	0.00780438	PAIP2	0.104211	0.0367753	0.999201	RAB27A	0.0771624	0.000690345	0.0195167	PPM1K	-0.174984	0.000458518	0.0130584	EDN1	0.0933963	0.0321902	0.99545
ZFP326	-0.138713	0.000405288	0.0115216	DAK	0.0515575	0.00108298	0.0309781	CCR5	0.0332168	0.0510481	0.99993	PLOD3	-0.0972114	0.000100142	0.00291229	CCP110	-0.141272	0.000277548	0.0078239	LYSMD1	-0.070928	0.0368396	0.999201	WBSCR22	-0.0696658	0.000693432	0.0195609	ZCCHC8	-0.223179	0.000458771	0.0130584	FAM219B	-0.0382697	0.032434	0.99545
SGSM1	-0.173323	0.000405534	0.0115216	DDIT3	0.140066	0.00108627	0.0310017	SPHK2	0.051832	0.0510687	0.99993	SMARCC2	0.124148	0.000100321	0.00291229	FKBP5	0.303887	0.000279932	0.00787355	IDNK	0.0534124	0.0368618	0.999201	RETSAT	0.160616	0.000702944	0.0197401	IP6K1	-0.148954	0.000458851	0.0130584	MIER1	-0.107629	0.0329168	0.99545
ASCC1	0.112292	0.000406537	0.011524	TNFSF13B	0.0642306	0.00109039	0.0310491	RIOK1	0.0434451	0.0511108	0.99993	PDXK	0.0962792	0.000101849	0.00294634	ZRANB3	-0.106217	0.000281523	0.00790076	MNAT1	0.0640177	0.0368688	0.999201	CCRN4L	-0.125217	0.000704676	0.0197401	PGAM5	0.127119	0.000462883	0.013144	URGCP	0.0358331	0.0329996	0.99545
RHOB	0.265819	0.000414473	0.0117226	1700030J22RIK	-0.0823254	0.00110103	0.0312811	LRBA	-0.0585281	0.0512355	0.99993	D10WSU52E	0.138612	0.000101959	0.00294634	RCAN2	0.218814	0.00028493	0.00797867	TSC22D1	-0.0362789	0.0369329	0.999201	KIF1A	-0.165178	0.000707313	0.0197401	GREB1	-0.0679998	0.000465451	0.0131878	ABCD1	-0.0368034	0.0330124	0.99545
3110001D03RIK	0.148754	0.000417705	0.0117812	PLVAP	0.0934654	0.00110708	0.0313348	TOMM34	0.0767191	0.0513931	0.99993	SMAD2	-0.095788	0.000103159	0.00297421	LIN7B	-0.262163	0.000286514	0.00800532	HIST1H2BE	0.0933962	0.0369419	0.999201	BICD2	-0.118015	0.000707476	0.0197401	CIRH1A	0.151791	0.000467263	0.01321	KCP	0.0401253	0.0332306	0.99545
NUP54	-0.0613562	0.000418416	0.0117812	PRODH	0.116487	0.0011079	0.0313348	NLGN2	-0.109326	0.0514321	0.99993	HIRA	0.1057	0.000103791	0.00298564	MARCH1	0.108988	0.000291477	0.00812604	NT5C2	-0.0326793	0.037192	0.999201	MARK2	-0.105577	0.000710359	0.0197687	PIK3CD	-0.0795705	0.000470655	0.0132766	EFCAB14	-0.052554	0.0332641	0.99545
HIST2H2BE	-0.0894726	0.000420702	0.0118191	MARCH4	-0.0864698	0.00113273	0.0319652	TMEM189	-0.0319151	0.0514523	0.99993	ARL8B	-0.130986	0.000104422	0.00299699	PARL	0.123588	0.000292798	0.00814493	IPO5	-0.0566755	0.0372873	0.999201	ECSIT	-0.128217	0.00071158	0.0197687	RPAIN	-0.130775	0.000494125	0.0138743	DIS3L	-0.0632446	0.033352	0.99545
E130012A19RIK	0.313716	0.000427827	0.0119893	GNG10	0.137202	0.00113572	0.0319781	NANS	0.0419277	0.051574	0.99993	CNST	-0.183359	0.000104941	0.00300507	CSK	-0.148859	0.00030116	0.00835916	JOSD2	0.0937956	0.0373725	0.999201	CSNK2A2	-0.10396	0.000713631	0.0197828	LINGO1	0.255624	0.000496898	0.0138743	ZMIZ2	0.041589	0.0335368	0.99545
OSGEP	-0.135885	0.000428666	0.0119893	TSEN15	-0.10145	0.00114077	0.0320485	LIN7B	0.0823487	0.0515916	0.99993	CAR11	-0.219154	0.000105426	0.00300694	SVOP	0.130265	0.000302036	0.00836514	ACD	-0.0570261	0.0375673	0.999201	DNAIC1	0.12997	0.000726955	0.0201088	FAM184B	-0.0882694	0.000497126	0.0138743	TRAPPC4	0.0755552	0.0335465	0.99545
HEXIM2	0.151534	0.000440095	0.0122817	PANK2	0.123525	0.00115642	0.0322747	RPS2	0.0675985	0.0516106	0.99993	DEB1	0.149137	0.000105482	0.00300694	ACADM	-0.148528	0.000305771	0.00841335	FBXO34	-0.0271733	0.0375967	0.999201	DUSP8	0.141635	0.000737831	0.020322	TMEM33	-0.125991	0.000497249	0.0138743	TBK1	-0.0680017	0.0337808	0.99545
ZIC1	-0.164465	0.000443408	0.0123459	AU019823	0.071711	0.00115652	0.0322747	SPHKAP	-0.084451	0.0516661	0.99993	ADSS	-0.12438	0.000106129	0.00301182	B4GALT3	-0.141599	0.000313678	0.00858213	TRIM33	0.0371282	0.0379177	0.999201	SETD6	-0.106747	0.000742524	0.0203639	C2CD3	-0.0873745	0.000506378	0.0140984	UBB	0.0387156	0.0338711	0.99545
DALRD3	-0.147942	0.000444359	0.0123459	GEMIN6	-0.0887007	0.0011628	0.0323784	AKAP10	0.0255463	0.0517279	0.99993	PSD2	0.363994	0.000107317	0.00303872	EMC3	-0.0844751	0.000313945	0.00858213	COQ6	0.0524346	0.0381418	0.999201	NCOA5	-0.109718	0.000754544	0.0206494	CTPS	0.121247	0.000517148	0.0143464	GNG10	0.0864668	0.0338735	0.99545
NME4	0.0606719	0.000456554	0.0126447	SH3BP2	0.0664789	0.00116755	0.0324389	CORO1C	-0.0953854	0.0517908	0.99993	SWT1	-0.133224	0.000108213	0.00305725	MRM1	-0.0779795	0.000314061	0.00858213	ELMO1	0.0894773	0.0381676	0.999201	RASGEF1B	-0.112205	0.000759934	0.0207465	GATA2	0.132172	0.00051752	0.0143464	SMG5	0.0413159	0.0342719	0.99545
CD6	0.140265	0.000457248	0.0126447	DENR	0.100108	0.00117336	0.0324991	ZSCAN12	0.0643018	0.0518943	0.99993	BC028528	0.125442	0.000111479	0.00314251	LASP1	-0.178817	0.000315295	0.00858213	CTSZ	0.0553872	0.0385674	0.999201	CENPT	-0.111796	0.000763666	0.0207465	ZFP658	-0.0737165	0.000518979	0.0143558	CD151	-0.0854018	0.0343345	0.99545
BLVRA	-0.153798	0.000458128	0.0126447	CNTN6	-0.0959234	0.00117488	0.0324991	SLC46A1	0.0419844	0.0518973	0.99993	MYL12B	0.106305	0.000111731	0.00314263	MED8	0.129147	0.000316452	0.00859514	SND1	-0.0392843	0.0387121	0.999201	PAFAH1B3	-0.169962	0.00076628	0.0207465	ABHD5	-0.0949899	0.000527365	0.0145252	MAG	-0.113199	0.0343469	0.99545
HSPB1	-0.0988725	0.000459953	0.0126673	HIST1H1C	0.271381	0.00118648	0.0327479	TSSC4	-0.0514589	0.0519442	0.99993	NCAPH2	-0.13802	0.000112286	0.00315122	CTAGE5	-0.105792	0.000322287	0.00871662	GM6548	0.0809195	0.0387252	0.999201	NET1	0.144113	0.000767614	0.0207465	ECM1	0.0965713	0.000540589	0.0148575	FKBP11	-0.0358525	0.0344315	0.99545
YPEL3	0.107877	0.000461814	0.0126908	VPS28	-0.092722	0.0011989	0.0329463	MED25	-0.0753969	0.0520743	0.99993	RGS9	-0.296398	0.000113897	0.00318231	1110001J03RIK	-0.16547	0.000327496	0.00882707	PCYT2	-0.0576484	0.0387995	0.999201	C4B	0.486364	0.000767859	0.0207465	IPO5	0.191952	0.000553238	0.0151403	PABPC1	0.0468786	0.0344457	0.99545
HSPH1	-0.239761	0.000463743	0.0127161	PSKH1	0.0857589	0.00120649	0.0330825	ZFP566	-0.0365521	0.0521609	0.99993	TARDBP	-0.137823	0.000114416	0.00318979	TSPO	0.102364	0.000328556	0.00882707	GFRA1	0.0328884	0.0388705	0.999201	NAT14	0.0995764	0.000768164	0.0207465	MPP6	-0.16351	0.000554952	0.0151509	USF1	0.0664284	0.0345261	0.99545
TMEM151A	0.0538922	0.000474854	0.0129765	TXNIP	0.240671	0.00121188	0.0331581	CRLS1	-0.0457011	0.0522858	0.99993	MYO6	-0.186314	0.000116991	0.00324727	IRF3	-0.0580906	0.000328916	0.00882707	OLIG1	0.117851	0.038916	0.999201	IFT27	0.160541	0.000775091	0.0208123	PREX1	-0.146963	0.000555985	0.0151509	DCP1A	0.0520846	0.0345469	0.99545
SRSF11	-0.113628	0.000475303	0.0129765	EIF4E3	-0.0969644	0.00121698	0.0332253	TMEM74	0.0268474	0.0523277	0.99993	ABCF2	-0.148319	0.000119472	0.00330887	RAP1GAP2	-0.182767	0.000329176	0.00882707	RPL13A	0.0854706	0.0390337	0.999201	SDHAF1	0.168596	0.000786288	0.0210689	INTS3	-0.129008	0.000557619	0.0151632	PAPD4	-0.042144	0.0345948	0.99545
PORCN	0.152518	0.000478166	0.0130264	BCL7A	-0.116625	0.00123184	0.0335583	RORB	-0.0377282	0.0523303	0.99993	PDLIM2	-0.200207	0.000119786	0.00330917	WDR60	-0.0838105	0.000330041	0.00883156	MYBBP1A	0.0690267	0.0390773	0.999201	INTS12	-0.147892	0.000793046	0.021097	RGMA	-0.113161	0.000560211	0.0152015	RABGAP1L	0.0497505	0.034645	0.99545
POP5	0.193165	0.000488867	0.0132892	ATXN2L	0.0795518	0.00124746	0.0339104	NDUFAF7	0.0691859	0.052465	0.99993	CRIP2	-0.250938	0.000120332	0.00330917	SPINT1	0.0613046	0.000335195	0.00895056	OBFC1	-0.0463833	0.0391109	0.999201	SGSM1	-0.23402	0.000794112	0.021097	ABCB9	-0.108184	0.0005631	0.0152476	SENP3	0.0764666	0.0350642	0.99545
GBAS	-0.105872	0.000493438	0.0133845	HDAC5	-0.138419	0.00126799	0.0343202	DDX20	0.0494343	0.0524705	0.99993	ECHS1	0.145332	0.000120517	0.00330917	PEX11A	-0.111718	0.000338905	0.00901161	S100B	0.0278628	0.0391162	0.999201	NTN5	-0.17037	0.00079678	0.021097	FANCC	-0.0708814	0.000568862	0.0153712	SCAPER	0.0604509	0.0350803	0.99545
IRF2BP1	-0.10154	0.000503343	0.0136238	DGAT2	0.136418	0.00127146	0.0343403	ADAP1	-0.0542001	0.0528432	0.99993	PRKCD	0.105242	0.000120528	0.00330917	PNMA2	-0.128235	0.000339895	0.00901899	SNX22	-0.0277416	0.0391778	0.999201	CDK19	0.105205	0.000797173	0.021097	ST3GAL5	0.242688	0.000571216	0.0154024	CDV3	-0.0846488	0.0353851	0.99545
CCDC41	-0.0951712	0.000505784	0.0136605	PIGZ	0.186142	0.00127648	0.034402	PAPSS1	-0.0573222	0.0530411	0.99993	BRWD1	-0.137073	0.000120978	0.00331432	KCTD12	0.146007	0.000348393	0.00920586	PITHD1	-0.0579349	0.0392828	0.999201	TMEM201	-0.103635	0.000798033	0.021097	ZFP330	0.0919279	0.000575932	0.015497	TXLNG	-0.103998	0.0355018	0.99545
PDXP	0.134133	0.000511005	0.013772	POR	0.107677	0.00129842	0.0349188	SNAP29	-0.0513354	0.0531368	0.99993	MGLL	0.295447	0.00012204	0.0033362	SUGP1	0.147845	0.000350685	0.00924713	DDX1	-0.0674838	0.039299	0.999201	DPP7	-0.229178	0.000800018	0.021097	HIST2H3B	0.277145	0.000582086	0.0156299	FUBP3	-0.131182	0.0356275	0.99545
RELN	-0.27472	0.000513886	0.01382	FAM110A	-0.0679646	0.00131867	0.0353876	GRASP	-0.0413585	0.0531372	0.99993	AHCY	0.061358	0.000122604	0.00334438	APPL2	-0.168828	0.000352957	0.00928316	USP39	0.0435714	0.0393158	0.999201	INMT	0.133635	0.000800484	0.021097	SLC5A6	-0.166239	0.000583509	0.0156354	SEPN1	0.0508599	0.0357182	0.99545
AXL	-0.132438	0.000527508	0.0141349	DNAJB2	-0.137048	0.00132175	0.0353947	SYBU	-0.099255	0.0535109	0.99993	HEPH	0.111921	0.00012406	0.00337684	CCAR1	-0.144543	0.000353518	0.00928316	PPP2R2C	-0.0458206	0.0394676	0.999201	METTL14	-0.105491	0.000805968	0.021198	GNB5	0.205962	0.00059099	0.0158028	LAMP2	-0.0853532	0.0357201	0.99545
FKBP5	0.356946	0.000527839	0.0141349	RRAGC	-0.0965551	0.0013429	0.0358828	OGFOD3	0.0375711	0.0535683	0.99993	IRGM1	0.246069	0.000125297	0.00340318	UPP1	-0.0739493	0.000357335	0.0093456	NKIRAS1	0.0294213	0.0396163	0.999201	CHUK	-0.109984	0.000809646	0.0212105	AGXT2L2	0.0764071	0.000594816	0.0158721	DDX50	0.084454	0.0357304	0.99545
NRCAM	0.170735	0.000534408	0.0142557	CPT1C	0.0735376	0.00134636	0.0358828	YPEL5	-0.0359438	0.0539557	0.99993	PARP1	-0.11999	0.000127522	0.00344881	FERMT2	-0.160139	0.000357579	0.0093456	GTPBP8	0.0248928	0.0396563	0.999201	CLDN10	0.156201	0.000812223	0.0212105	NHLRC1	-0.120542	0.000597998	0.0158894	CUTA	-0.0854553	0.0357706	0.99545
MRPL37	-0.0998302	0.000535185	0.0142557	CTSH	0.189814	0.00135267	0.035917	SAE1	0.0563899	0.0542099	0.99993	GAMT	-0.216788	0.000130714	0.0035276	LRRC8A	0.153793	0.000358111	0.0093456	MRPL13	0.0360399	0.0397719	0.999201	SIAH1B	-0.0600439	0.00081304	0.0212105	IRGM1	0.434141	0.000600014	0.0158894	ZFP667	0.0659596	0.0357884	0.99545
ERLEC1	0.112301	0.000542387	0.0144019	GM4876	0.0704058	0.00136021	0.0360414	ARAP3	-0.048224	0.054211	0.99993	IRF3	-0.189774	0.000133055	0.00358315	PRPF3	-0.100246	0.000359377	0.00935934	RDM1	0.0663099	0.0398345	0.999201	TMEM11	-0.110876	0.000813054	0.0212105	CRELD2	0.157413	0.000600095	0.0158894	IL33	-0.0994961	0.0359533	0.99545
CAR2	-0.245732	0.000545036	0.0144264	TST	-0.159311	0.00136905	0.0361992	HSD11B1	-0.0564233	0.0544462	0.99993	BOLA2	0.167615	0.000135508	0.00362635	DPCD	0.127215	0.000361304	0.00939019	ZFP212	0.0313229	0.0398522	0.999201	CAR4	0.239229	0.000815014	0.0212185	EXD2	-0.144999	0.000600862	0.0158894	CPSF3	0.0382539	0.0359718	0.99545
SULT1A1	0.491588	0.000545604	0.0144264	FBXO42	-0.0859596	0.00138334	0.0365005	RSPO3	-0.0550267	0.0544944	0.99993	GUK1	0.151009	0.000135519	0.00362635	1300018J18RIK	0.075602	0.000366341	0.00950159	WNT5A	-0.0337808	0.0399597	0.999201	TMIE	0.102466	0.000821421	0.021342	CCDC137	-0.102176	0.000601657	0.0158894	PCDH1	-0.0408186	0.0360391	0.99545
CEP120	-0.116546	0.000547671	0.0144507	TRIL	-0.217316	0.00140334	0.0369507	KCNQ5	0.0325392	0.0546736	0.99993	GRB10	0.285793	0.000137899	0.00368224	DPM1	0.105128	0.000370885	0.00959978	DNTTIP1	0.070023	0.0399625	0.999201	CBFA2T3	-0.167802	0.000825707	0.0213786	TBK1	-0.114451	0.000612011	0.0160966	KCNJ8	-0.0437562	0.0361146	0.99545
ZBTB21	-0.125894	0.000558978	0.0146869	PRMT2	-0.163428	0.00144425	0.0378737	ZFP472	0.0368129	0.0549892	0.99993	INPP4A	-0.125169	0.000139735	0.00371953	AGXT2L2	0.0601355	0.000379531	0.0097805	SSSCA1	-0.0614452	0.0400575	0.999201	RAB31	0.147601	0.000828497	0.0213786	RPP25	-0.335297	0.000617462	0.0162068	LMF1	0.0548741	0.0361826	0.99545
UGT8A	-0.221568	0.000561085	0.0146869	TSHZ3	-0.140455	0.001448	0.0378737	INTS1	-0.066507	0.0550693	0.99993	NDUFA12	0.192707	0.000140544	0.00372929	GNG10	0.207628	0.000380185	0.0097805	MTFMT	0.0335345	0.0404197	0.999201	COPS7A	-0.138012	0.000829932	0.0213786	DIDO1	-0.103364	0.000619427	0.0162252	SLC30A6	-0.0793173	0.0361928	0.99545
ATP6V1G2	-0.168698	0.000561289	0.0146869	PXMP2	0.074196	0.00145043	0.0378737	HYAL1	-0.0387476	0.0551113	0.99993	PDK3	-0.113566	0.000141379	0.00374358	0610012G03RIK	-0.14203	0.00038286	0.00982933	MAPT	-0.0532098	0.0405142	0.999201	ACTR5	0.0569959	0.000830552	0.0213786	CUL2	0.0713534	0.000621468	0.0162455	ABCA3	0.0831417	0.0362658	0.99545
CAMKK1	0.154755	0.00056334	0.01471	ZFP512	-0.154333	0.00145714	0.0379144	USP11	0.0527994	0.055115	0.99993	ATP6V1D	-0.143467	0.000141858	0.00374844	TMEM161A	-0.0465768	0.000385777	0.00988416	CD33	0.0272648	0.0407962	0.999201	CYP27A1	0.138554	0.000854499	0.0219281	MAPK1IP1	-0.12442	0.000631055	0.0164275	AGAP2	0.0965734	0.0362718	0.99545
EPB4.1L3	-0.196468	0.000583817	0.0152131	MYO5A	0.109676	0.00146448	0.0379181	REPIN1	-0.0595347	0.0552404	0.99993	MRP63	-0.0932765	0.000143947	0.0037957	PTP4A2	0.147776	0.000387389	0.00990543	RBFOX3	-0.104281	0.0408729	0.999201	MAEA	-0.114179	0.000866921	0.0221652	GIPC1	0.149213	0.000634283	0.0164275	ZCCHC8	-0.12293	0.0363224	0.99545
NNMT	0.132981	0.000591913	0.0153604	PRPF40A	-0.0700511	0.00147972	0.0381606	TMEM101	-0.0533426	0.0553333	0.99993	TSC22D2	-0.12899	0.00014521	0.00381247	ANLN	0.319332	0.000389112	0.00992942	ZMYND11	-0.0913859	0.0408982	0.999201	FRAT2	0.119078	0.000871513	0.0222383	RNASEH1	-0.0687466	0.000634359	0.0164275	SUSD2	0.0496657	0.0364067	0.99545
MED25	0.139426	0.000602368	0.0155676	SKA2	-0.0717361	0.00148264	0.0381606	HTR3A	-0.0484746	0.0553611	0.99993	NGEF	-0.259048	0.000145256	0.00381247	9430015G10RIK	-0.0612497	0.000389981	0.00993156	TOP1MT	-0.0260955	0.0409265	0.999201	PHF11D	0.0638427	0.000888805	0.0226346	PHC2	-0.173698	0.000636516	0.0164275	TSR1	0.0524426	0.0364617	0.99545
PLAGL2	-0.109235	0.000607636	0.0156715	TMEM119	0.118803	0.00151179	0.0388315	SLC9A8	-0.0311946	0.055583	0.99993	GNAS	0.1032	0.000145486	0.00381247	TMEM158	0.15638	0.000396198	0.0100347	ADAM11	-0.0321236	0.0410141	0.999201	LYZ2	0.352593	0.000901177	0.0228281	PSMB2	0.151256	0.000637826	0.0164275	INPPL1	-0.0718218	0.0366158	0.99545
SLC41A3	0.0779222	0.000610779	0.0157204	CRYBA4	0.0896708	0.00152546	0.0391028	SUV420H1	0.0571581	0.0556318	0.99993	N4BP2L1	0.195398	0.00014751	0.00384955	TTC5	-0.0889684	0.000397605	0.0100449	PLXDC1	-0.0502412	0.0411631	0.999201	ENOX1	-0.15382	0.000902079	0.0228281	DUSP14	0.150537	0.00063822	0.0164275	RAB24	-0.083075	0.0367068	0.99545
GOLM1	0.102618	0.000616613	0.0157256	UNC119	-0.0460575	0.00152991	0.0391372	PLXDC1	-0.0655779	0.0563812	0.99993	APH1B	0.17074	0.000148031	0.00385374	FBXO42	-0.0986237	0.000402363	0.0101259	ZRANB1	-0.0444534	0.0411911	0.999201	TJAP1	-0.081724	0.000903519	0.0228281	GTF2E2	-0.116749	0.00064775	0.0166217	ODC1	-0.129866	0.0367377	0.99545
SNX17	-0.115732	0.000617121	0.0157256	PSMA7	0.13311	0.00154905	0.0394605	LRRN3	0.0910235	0.0564923	0.99993	CRYBG3	-0.0778369	0.000148336	0.00385374	EIF5	0.163422	0.00040241	0.0101259	PRPS2	0.0403577	0.0412272	0.999201	NT5E	0.289776	0.000905448	0.0228319	RAB23	-0.098825	0.000648809	0.0166217	HTR1A	-0.0919345	0.0370396	0.99545
FERMT2	-0.209582	0.000617377	0.0157256	ZFP532	-0.107802	0.00155363	0.0394605	NET1	-0.0520462	0.0565086	0.99993	IFT172	-0.199992	0.000150372	0.00389214	SLC6A13	0.0765352	0.000405576	0.0101853	USP12	-0.0348106	0.0412713	0.999201	H2-AB1	0.391532	0.000932078	0.0234031	2700050L05RIK	-0.103392	0.000651129	0.0166479	ATP2A2	-0.0995094	0.0372438	0.99545
SLC6A11	-0.145953	0.000617404	0.0157256	GM1698	0.091681	0.00155583	0.0394605	EXOSC2	0.0667448	0.0565912	0.99993	PLEKHB1	-0.27477	0.000150732	0.00389351	LYRM1	0.0847281	0.000408557	0.0102172	FGD2	0.0555855	0.0412868	0.999201	WFDC18	-0.102555	0.00093357	0.0234031	SYNE4	-0.0604707	0.000655879	0.016736	ACTN4	0.0801609	0.0374209	0.99545
3010026O09RIK	0.106191	0.000619355	0.0157256	ST8SIA4	-0.0967087	0.00155823	0.0394605	TSC22D2	-0.0474002	0.0568862	0.99993	ARHGAP1	-0.0832542	0.000151553	0.00390673	DNER	-0.23517	0.000409071	0.0102172	CHMP5	0.0540563	0.0413365	0.999201	ADRA2C	0.123565	0.000940698	0.0234687	HMGXB4	-0.124985	0.000661381	0.0168429	CORO1B	-0.043547	0.0375032	0.99545
CLK1	-0.142457	0.000619623	0.0157256	RABEP1	-0.0804548	0.00157791	0.0398324	GABPB1	0.036062	0.0569575	0.99993	PRKCSH	-0.146479	0.000153819	0.00395708	LTBP4	-0.093322	0.000409271	0.0102172	ZFC3H1	0.0713284	0.0414582	0.999201	B4GALT1	0.0780845	0.000951673	0.0236699	SLC35B1	0.206977	0.000671158	0.0170385	TSC22D2	-0.0888428	0.0376288	0.99545
SUV420H2	-0.113774	0.000620305	0.0157256	NLE1	0.0580458	0.00159796	0.0401929	BDH1	-0.0654186	0.0569675	0.99993	PMP22	-0.149843	0.000155856	0.00400137	PPP2R5C	0.175534	0.000411513	0.010253	GUCA1B	-0.0285501	0.0415605	0.999201	MACROD1	0.151704	0.000953436	0.0236699	PLEKHG2	-0.0896241	0.000671716	0.0170385	NDOR1	-0.0577748	0.0376663	0.99545
2700062C07RIK	0.0929778	0.000620979	0.0157256	OPALIN	-0.313955	0.00160487	0.0402344	KLC1	0.0622533	0.057101	0.99993	COX6A2	-0.176993	0.000163368	0.00418572	LMAN1	0.10845	0.000415708	0.0103372	BAI1	-0.041699	0.0417349	0.999201	TTC5	-0.127221	0.000962445	0.0237482	GPC1	0.17398	0.000676751	0.0171323	SYT12	-0.047552	0.0378436	0.99545
DTD1	0.143813	0.000635633	0.016059	DEB1	0.112861	0.00161204	0.0402493	PISD	0.0275083	0.0572026	0.99993	NPRL2	-0.135779	0.000164455	0.00420506	KLHDC4	0.136123	0.000421063	0.0104114	TPD52L2	0.0513809	0.0421267	0.999201	ECHDC2	-0.19984	0.000963028	0.0237482	PSMD11	0.147889	0.000683147	0.0172553	EMG1	-0.0691049	0.0379201	0.99545
LGALS3BP	0.402793	0.000636694	0.016059	NFKBIA	0.213786	0.001616	0.0402493	LRWD1	0.0409559	0.057371	0.99993	NRM	-0.0824291	0.000165257	0.00421705	LIMS2	0.10439	0.000421155	0.0104114	PDZD3	0.0237195	0.0421435	0.999201	MYADM	-0.204024	0.000963848	0.0237482	FAM126A	-0.34133	0.000684622	0.0172553	KLHDC4	-0.0663246	0.0381175	0.99545
ABCD2	-0.0791131	0.000639384	0.0160946	TMEM43	-0.119822	0.00162152	0.0402493	MRGPRG	-0.0327039	0.0574436	0.99993	LTK	0.0933159	0.000166687	0.00424235	CACNA1G	-0.122221	0.000421486	0.0104114	UNG	-0.0331541	0.0422001	0.999201	USP54	0.191537	0.000964147	0.0237482	PKNOX2	-0.188768	0.000686912	0.0172553	FAM50A	-0.0566627	0.0381354	0.99545
DDX51	-0.109639	0.000641708	0.0161208	TCP1	-0.115847	0.00162289	0.0402493	SLC44A4	0.0283037	0.0574931	0.99993	HNRNPL	-0.156183	0.000166992	0.00424235	ELAVL2	-0.243914	0.000421985	0.0104114	MACROD2	-0.0554071	0.0422573	0.999201	CHRAC1	0.157162	0.000965839	0.0237482	ATG5	-0.135248	0.000689532	0.0172553	RASGRF2	0.0558314	0.0383916	0.99545
OLIG1	-0.250592	0.000643234	0.016127	TPCN1	-0.119444	0.00162456	0.0402493	GM5069	-0.0738561	0.0578578	0.99993	NPY2R	0.119171	0.000167254	0.00424235	AQP9	-0.0522196	0.000424218	0.0104462	GNG8	0.0342595	0.0422999	0.999201	COBL	-0.22534	0.00097265	0.0238699	ANKS3	-0.176784	0.000689673	0.0172553	PDCD5	0.0497361	0.0384365	0.99545
NTSR2	-0.181622	0.000645554	0.016153	DTNA	0.0884238	0.00162986	0.0403014	MGAT4B	-0.0288141	0.0582535	0.99993	ZFP365	-0.208725	0.000170385	0.00429595	RAB8A	0.0599796	0.000425532	0.0104582	VPS53	0.0796236	0.0423587	0.999201	HS3ST3A1	0.198303	0.000977315	0.0239386	CIRBP	0.219616	0.000691886	0.017277	SPARCL1	0.214948	0.0384753	0.99545
SERPINI1	0.185549	0.000655988	0.016359	SNRNP25	-0.11861	0.0016359	0.0403714	HSD3B7	-0.039043	0.0582841	0.99993	DPM2	0.150356	0.000170496	0.00429595	ZDHHC4	0.145059	0.000426539	0.0104626	SLC11A1	0.0766992	0.0423805	0.999201	POLRMT	-0.128525	0.000993371	0.0242294	SDC4	0.183421	0.00069368	0.0172881	ESYT1	0.0687089	0.0385659	0.99545
ESD	-0.121842	0.000656387	0.016359	GRM8	-0.128638	0.00167189	0.0411789	PSMD2	-0.0395332	0.0583266	0.99993	ATP6V1G2	-0.127904	0.000171007	0.00429595	SLC19A2	-0.116799	0.000429025	0.0105032	DIEXF	-0.0444176	0.0425943	0.999201	AP2M1	-0.1359	0.000993885	0.0242294	NR1H2	-0.135967	0.00070793	0.0176091	P4HA1	0.0707989	0.0386972	0.99545
HSD17B7	0.117744	0.000662599	0.0164284	TMEM246	-0.0863634	0.00167661	0.0412145	VTI1A	-0.0674462	0.05853	0.99993	ITGB4	-0.163813	0.000171202	0.00429595	MRPL17	0.122589	0.00043032	0.0105146	SORT1	0.0284874	0.0426284	0.999201	ACBD4	0.131675	0.000994851	0.0242294	PID1	-0.110701	0.000713505	0.0177134	CCP110	-0.0924514	0.0387134	0.99545
DKKL1	0.156267	0.000663089	0.0164284	PITHD1	-0.152781	0.00168522	0.0413454	OGT	0.082475	0.0587003	0.99993	SRSF3	-0.16096	0.000171404	0.00429595	ETV5	0.138435	0.000432716	0.0105528	NAGLU	0.0465474	0.0426338	0.999201	FBXO9	-0.197841	0.00100205	0.0242609	SEC22B	-0.125336	0.000719172	0.0178196	FAM120B	0.0587459	0.0388228	0.99545
LRRC33	0.103913	0.000667884	0.0165147	TLR7	0.079221	0.00169517	0.0414002	PPP2CA	0.0485634	0.0587717	0.99993	SUSD4	0.194747	0.000172093	0.0043047	KIF1B	-0.125455	0.000433959	0.0105627	NEU1	-0.0691542	0.0426398	0.999201	SLC38A5	-0.208377	0.00100274	0.0242609	RASL11A	0.123934	0.000721525	0.0178435	FRMPD4	-0.234411	0.0388613	0.99545
ARL6	-0.121144	0.000672771	0.0166029	IL17RC	0.0929855	0.00169732	0.0414002	GRAMD1A	0.0312982	0.0589596	0.99993	INPP5A	0.134667	0.000172719	0.00431184	FOSB	0.207792	0.000435465	0.010579	PKP2	-0.0503716	0.0427029	0.999201	SELM	0.166168	0.00100333	0.0242609	H2-M3	0.11026	0.000725568	0.017909	MAP6	0.0716342	0.0389526	0.99545
CHRD	0.31577	0.000678885	0.016721	ILKAP	-0.113978	0.00171549	0.0417623	LMAN2L	0.0812416	0.0591603	0.99993	PRTN3	0.0657366	0.000177373	0.00441063	POLRMT	-0.123943	0.000437658	0.0106119	PFKP	-0.127864	0.0428302	0.999201	PPP2R5E	-0.10165	0.0010037	0.0242609	ABCC5	-0.15282	0.000733122	0.0180111	COX6B1	0.0892819	0.0390043	0.99545
NREP	0.18337	0.000680708	0.0167332	BAG4	-0.104353	0.0017376	0.0421785	MTMR1	-0.0548158	0.0593822	0.99993	ALOXE3	0.117911	0.000179412	0.00445259	FUT10	0.0529592	0.000440313	0.0106559	MAN2C1	-0.0807089	0.0428474	0.999201	LYZ1	0.82907	0.00101667	0.0244471	SHISA7	0.151878	0.000733917	0.0180111	AI837181	-0.113572	0.0392251	0.99545
IRGM2	0.557846	0.000687714	0.0168724	PPDPF	0.111143	0.00174036	0.0421785	GTF3C4	-0.0405955	0.059418	0.99993	CDR2	-0.126844	0.000179866	0.00445512	SDPR	0.140448	0.000442976	0.0106999	SASH3	0.0435689	0.0428491	0.999201	OASL2	0.358666	0.00101712	0.0244471	LMAN2L	-0.169022	0.000736634	0.0180151	RHOT2	0.0652522	0.0392631	0.99545
RPL38	0.146572	0.000690173	0.0168998	ELK3	0.0859625	0.00174264	0.0421785	ADAL	0.0323504	0.0595727	0.99993	PDE7B	-0.103153	0.000182651	0.00451527	PACSIN1	-0.132313	0.000444232	0.0107098	MME	-0.0461487	0.043284	0.999201	MYT1	0.116315	0.00102188	0.0245156	SLC46A3	-0.173477	0.000736887	0.0180151	TSC22D1	-0.0468943	0.0393513	0.99545
ZFYVE21	-0.133229	0.000698651	0.0170742	DENND1A	0.0787445	0.00177725	0.0428176	SLC9A3R1	-0.0772402	0.0596618	0.99993	BTG1	0.199451	0.000183895	0.00453714	MTPAP	0.121174	0.000446347	0.0107403	APRT	-0.0658111	0.0432942	0.999201	CD99L2	0.450372	0.00103606	0.0247652	KLF7	-0.163485	0.000742095	0.0180711	CDH13	0.123279	0.0393585	0.99545
PIK3IP1	0.159031	0.000704842	0.0171589	MFN1	-0.177488	0.00178295	0.0428247	FZR1	0.0498384	0.0596934	0.99993	SMO	0.0970473	0.000184527	0.00454389	FAM13C	-0.139073	0.000447485	0.0107473	NAB2	-0.0305226	0.0433241	0.999201	MDN1	-0.134702	0.00103614	0.0247652	B4GALT3	-0.108724	0.00074233	0.0180711	PSMC1	0.087022	0.0394041	0.99545
SMPDL3B	0.130003	0.000717979	0.0174449	ORAOV1	-0.0909245	0.00178841	0.042874	GPN1	0.0593082	0.0600257	0.99993	FRAT2	0.0987052	0.000189738	0.00465411	STMN2	-0.354145	0.000448374	0.0107482	HMG20A	-0.0781511	0.0433937	0.999201	FKBP5	0.354683	0.00103959	0.0248014	PSMD12	0.171619	0.000743398	0.0180711	DDRGK1	-0.0725	0.0395803	0.99545
YIF1B	-0.155701	0.000721079	0.0174865	PLEKHG2	-0.0556768	0.00180241	0.0430841	RPRD1A	0.0436579	0.0601024	0.99993	CENPT	-0.104	0.000190177	0.00465584	ERF	-0.0827219	0.000449813	0.0107624	NAGK	-0.070398	0.0434902	0.999201	NDUFV3	0.133373	0.0010638	0.025332	AU019823	0.08286	0.000753612	0.0182847	FCHSD1	0.0462265	0.0396779	0.99545
NUCKS1	-0.11255	0.000725474	0.0175593	MAP3K6	0.133605	0.00180401	0.0430841	PAIP2B	0.0471367	0.0601499	0.99993	RASGRF1	0.229726	0.000191233	0.00467266	D6WSU163E	-0.103607	0.000455717	0.010883	PTGES3L	-0.0310216	0.0435811	0.999201	EIF4G1	-0.0907839	0.00106986	0.025375	ARMC6	-0.141209	0.000757724	0.0183413	4833439L19RIK	0.0578997	0.0397101	0.99545
B4GALT1	0.07877	0.000735192	0.0177603	LY6A	0.310553	0.00181554	0.0432771	MON1A	0.0296525	0.0602374	0.99993	MED8	0.139154	0.000192979	0.00470623	NUDT7	0.119367	0.00045784	0.0109132	CHST2	-0.0939169	0.043832	0.999201	CD34	-0.135486	0.00107015	0.025375	GSTA4	-0.13096	0.000760167	0.0183413	MAGOHB	-0.0633188	0.0397691	0.99545
PLGRKT	-0.124313	0.000739703	0.0178351	BCAP29	-0.0969189	0.00182618	0.0434486	UBE3A	0.0675108	0.0603672	0.99993	CTAGE5	-0.114068	0.000195044	0.00474387	TCEAL8	0.113256	0.000459864	0.0109206	ETV1	0.052856	0.0439175	0.999201	WBP1L	0.137535	0.00107154	0.025375	NPAS2	0.135869	0.000760232	0.0183413	PARVA	-0.0646723	0.0398276	0.99545
TPD52L1	0.152473	0.0007446	0.0179188	ANXA3	0.111856	0.00183476	0.0434594	DLG1	-0.0259153	0.060566	0.99993	TUFT1	0.180469	0.000195272	0.00474387	LUC7L	-0.0844775	0.000459879	0.0109206	FXYD5	-0.0322157	0.0439618	0.999201	SLC12A8	0.0727814	0.00107409	0.0253885	SEL1L	0.127938	0.000762956	0.0183725	SEMA3E	-0.066422	0.0399551	0.99545
CBX5	-0.207607	0.000748359	0.0179749	ANKMY2	-0.0897305	0.00183975	0.0434594	MESDC1	0.0371145	0.0605988	0.99993	SAMD14	0.234724	0.000198017	0.00478301	ABCA7	-0.105206	0.000468651	0.0111081	FKTN	-0.0701066	0.0439735	0.999201	WASL	-0.143125	0.00111193	0.026086	BTG4	-0.0846607	0.000764849	0.0183836	SUDS3	-0.0689642	0.0401232	0.99545
XPO6	0.146009	0.000751248	0.0180099	HDDC2	0.10956	0.00184226	0.0434594	ABCF2	-0.0754577	0.0606163	0.99993	TXNIP	0.249375	0.000199719	0.0048104	NXPH2	-0.14413	0.000470843	0.0111392	EIF2B5	-0.0670307	0.0444097	0.999201	ASCC1	0.109086	0.00111376	0.026086	TRIL	-0.320018	0.000773987	0.0185684	SLC35A4	0.0760294	0.0403504	0.99545
SNX18	-0.0795629	0.000764474	0.0182921	CSNK2A2	-0.104285	0.00184243	0.0434594	NSFL1C	0.103025	0.0607992	0.99993	SETD6	-0.13004	0.000200047	0.0048104	CC2D2A	-0.107235	0.000472729	0.0111629	DNER	-0.122909	0.0444447	0.999201	CARHSP1	0.128671	0.0011168	0.0261063	DMTF1	0.0715062	0.000776286	0.0185723	TOX3	-0.0804915	0.040351	0.99545
PPAPDC1A	-0.102017	0.000771485	0.0183947	METTL8	0.082257	0.0018439	0.0434594	TMEM178	-0.081901	0.0611551	0.99993	PACS2	-0.188028	0.000200291	0.0048104	ASH2L	0.0798533	0.000475255	0.0112017	C1QA	0.0788926	0.0445653	0.999201	HNRNPM	-0.171648	0.00111915	0.0261063	RMND1	-0.130542	0.000777042	0.0185723	NTRK3	0.108357	0.040419	0.99545
SLC5A7	-0.340606	0.000771889	0.0183947	PNPLA7	0.0817763	0.00186581	0.0437885	RER1	-0.0452726	0.0612521	0.99993	TNFRSF25	-0.0929618	0.000200892	0.0048157	ZBTB24	-0.0895967	0.000480865	0.0113129	H2-M3	0.0538084	0.0446719	0.999201	NBL1	0.185551	0.00112073	0.0261063	EIF4A1	0.114122	0.00077894	0.0185831	LUC7L2	-0.0552911	0.04055	0.99545
SLAIN1	-0.082123	0.000773142	0.0183947	RNF32	-0.0530307	0.00186601	0.0437885	FAM98A	0.0734966	0.0612837	0.99993	GCA	-0.0910621	0.000201428	0.00481776	STRADB	-0.0915057	0.000483671	0.0113577	TIRAP	0.0305486	0.0447657	0.999201	TFRC	-0.230323	0.00113076	0.0262923	PNKP	0.123572	0.000785445	0.0187035	PAN2	0.0841694	0.0405503	0.99545
ATAD3A	-0.142955	0.000780438	0.0184761	SLC6A13	0.0902264	0.0018809	0.0440019	THG1L	-0.0240645	0.0612976	0.99993	EFS	0.135716	0.000201739	0.00481776	DPP7	-0.16117	0.000485703	0.0113843	BAI3	0.0689715	0.0449069	0.999201	EFCAB6	-0.21187	0.00113937	0.0264446	ANO4	-0.20473	0.000794004	0.0188723	CSF1	0.0541284	0.0405801	0.99545
PRKAB1	0.0828669	0.000782058	0.0184761	BTBD6	0.125369	0.00189888	0.0443401	AHCY	0.027394	0.0615091	0.99993	SH3RF2	-0.189075	0.000202842	0.00483496	ZEB2	-0.184244	0.000487984	0.0114167	E130309F12RIK	0.0817988	0.0449123	0.999201	NPY	-0.154891	0.0011543	0.0267426	LHFPL2	-0.14421	0.000796011	0.018885	PTPLA	-0.0687817	0.0408019	0.99545
TMEM205	0.134565	0.000782073	0.0184761	COQ5	-0.122404	0.00190409	0.0443795	MARCH5	-0.070182	0.0618604	0.99993	DLGAP2	-0.190841	0.00020519	0.00488174	TMEM132E	0.113924	0.000490636	0.0114575	BCAS1	0.113646	0.0452942	0.999201	IFITM3	0.548881	0.00115708	0.0267587	ACTB	0.295221	0.000798222	0.0189025	PNPLA1	-0.035382	0.0408909	0.99545
AI597479	-0.0910655	0.000782437	0.0184761	SLC52A2	0.0700061	0.00191251	0.0444753	RPL27A	0.0977556	0.0621412	0.99993	SLC22A8	-0.0468458	0.000209963	0.00498594	PLEKHM1	-0.0899585	0.000494671	0.0115305	DDX3X	0.0842962	0.045308	0.999201	CHI3L1	-0.171283	0.00118145	0.0272732	RUNDC1	0.10133	0.000803046	0.0189818	MRPL24	0.0715084	0.040918	0.99545
MTCH2	-0.140476	0.000796495	0.0187243	GAR1	0.0971442	0.00191708	0.0444753	FOXRED1	0.0473911	0.0622364	0.99993	MAP7D1	-0.131154	0.000212897	0.00504613	RABGEF1	-0.118819	0.000500097	0.0116205	STBD1	0.0367876	0.0453208	0.999201	ENC1	-0.240404	0.00118391	0.027281	MRPS7	0.127095	0.000810526	0.019116	SMG1	-0.101257	0.0409267	0.99545
COBL	-0.129107	0.00079741	0.0187243	C2	0.131596	0.0019188	0.0444753	LYZ2	0.0643548	0.0623243	0.99993	RAB8B	0.160049	0.000214003	0.00506288	SRSF6	0.17506	0.000500368	0.0116205	ARHGAP22	0.0340988	0.0453997	0.999201	SPP1	0.380348	0.00119602	0.0274737	CLCN7	-0.113497	0.000811705	0.019116	ZFP622	0.0267537	0.0409873	0.99545
MFSD3	0.0902403	0.000800313	0.0187529	NTSR2	-0.168774	0.00193452	0.044757	UBTD2	-0.0437786	0.0624349	0.99993	NMT1	0.143519	0.000214716	0.00507026	TMEM184B	-0.138559	0.000505861	0.0117265	RPS11	0.0729599	0.0456027	0.999201	RAB6A	-0.211541	0.00119909	0.0274827	CASP9	-0.111204	0.000830342	0.0194577	MTMR9	0.0363133	0.0410153	0.99545
ZBTB2	-0.0759058	0.00080161	0.0187529	PAPD7	-0.0931603	0.00196803	0.0452827	DSTN	0.0778852	0.0625666	0.99993	UQCC	0.131394	0.000217674	0.00513054	OTUB2	-0.125466	0.000512457	0.0118361	CDK8	-0.0616375	0.0456564	0.999201	DUSP16	0.129037	0.00120174	0.0274944	PRKD3	-0.101401	0.000830762	0.0194577	UFSP1	0.0559626	0.0410355	0.99545
ADSS	-0.161147	0.000803445	0.018761	ODC1	0.150492	0.00197295	0.045313	NELFE	0.0712481	0.0626567	0.99993	CLN6	0.0557644	0.000218674	0.00513579	NFKBIA	0.283421	0.000513406	0.0118364	MRPL49	0.059755	0.0456586	0.999201	UBA1	-0.143956	0.00120981	0.0276002	AGAP1	-0.266583	0.000839932	0.0196367	PBLD2	-0.0391301	0.0410419	0.99545
SLC17A7	0.452314	0.000808784	0.0188357	USP18	0.160546	0.00198369	0.0454767	ING4	0.0655952	0.0626741	0.99993	CBX5	-0.176704	0.000218708	0.00513579	FKBP4	-0.182402	0.000516946	0.0118963	MPV17L	-0.0633828	0.0456837	0.999201	AK4	-0.127166	0.00121137	0.0276002	TUBB2B	-0.404963	0.00084593	0.0197213	PTPRD	-0.105271	0.0411009	0.99545
AACS	0.159992	0.00080964	0.0188357	XPA	0.166029	0.0019934	0.0456162	DDAH2	-0.0384676	0.0628027	0.99993	RHBDL1	0.122258	0.000219596	0.00514708	MPP6	-0.122112	0.00051979	0.0119401	SS18L1	-0.0399008	0.045687	0.999201	PHF13	-0.127291	0.00121282	0.0276002	TNFRSF25	-0.113832	0.000846627	0.0197213	PNO1	-0.133694	0.0411904	0.99545
SMARCE1	-0.136232	0.000820777	0.0190245	COG8	0.09812	0.00200413	0.0457786	ELMOD3	-0.0395268	0.0628657	0.99993	GNB5	-0.18446	0.000220059	0.0051484	SAT2	0.109946	0.000525492	0.0120492	FXYD2	0.0383973	0.0457687	0.999201	GOLM1	0.202929	0.00123407	0.0280243	LMNB2	-0.0823866	0.000848675	0.0197332	ALDH1A2	0.0444907	0.0412491	0.99545
MACROD1	0.123149	0.000823444	0.0190392	AGGF1	-0.0630035	0.00201119	0.045795	SOCS5	0.0676692	0.0629321	0.99993	RESP18	0.524438	0.000221513	0.00516424	GM5512	-0.113846	0.000528892	0.0121052	HNF4A	-0.0250346	0.0458246	0.999201	TPPP	-0.190958	0.00123582	0.0280243	CCDC101	0.107411	0.000851591	0.0197652	1110057K04RIK	-0.0871096	0.0413493	0.99545
BRCC3	0.0872394	0.000824435	0.0190392	SERP1	0.117805	0.00201213	0.045795	PAK4	-0.0378175	0.0629441	0.99993	3010026O09RIK	0.137295	0.000221552	0.00516424	PPP1R26	-0.168654	0.000535896	0.0122213	ZFR2	-0.029812	0.0458344	0.999201	GSTA4	-0.124886	0.0012467	0.0280805	MRPS26	0.170472	0.000854341	0.0197933	PDGFB	0.105318	0.0414474	0.99545
FAM189A1	0.141873	0.000833004	0.0191839	NELFE	0.100792	0.00201819	0.0458501	MCPH1	-0.0325129	0.0630305	0.99993	RYR1	-0.164187	0.000222108	0.00516769	ZFPM2	-0.0802673	0.000539896	0.012285	FOXJ3	-0.0257767	0.045991	0.999201	MMP17	-0.263506	0.00125043	0.0280805	TGFB3	-0.0755239	0.0008581	0.0197981	RIN3	0.0562271	0.0414802	0.99545
VMAC	0.102521	0.000836444	0.0192107	DAAM1	-0.0819794	0.00202961	0.0459037	LRRC48	0.0420877	0.0630551	0.99993	HMGN5	0.0922421	0.000222715	0.0051723	HYI	0.150264	0.00054063	0.012285	RIPK2	-0.0314468	0.0461544	0.999201	ECH1	0.136088	0.00125116	0.0280805	ZNHIT2	0.136539	0.000858818	0.0197981	FNDC5	-0.116888	0.0415294	0.99545
YDJC	0.188605	0.000849079	0.01943	N4BP2L1	0.133679	0.00203038	0.0459037	PLRG1	0.054362	0.0631796	0.99993	TRF	-0.378001	0.000223203	0.00517414	CERS2	0.194703	0.000550796	0.0124833	WBSCR22	0.0352597	0.0461709	0.999201	MTDH	0.122319	0.00125142	0.0280805	TOMM22	0.100102	0.000860395	0.0197981	N4BP3	0.029102	0.0415715	0.99545
THOC6	-0.0711336	0.000853689	0.0194647	ATF2	-0.075692	0.00203507	0.0459037	SETDB2	0.0376396	0.0637489	0.99993	DIO3	0.074446	0.000223828	0.00517914	CAV2	-0.0746799	0.00055133	0.0124833	MAP2K4	-0.0738946	0.0462917	0.999201	CKMT1	-0.182058	0.00126445	0.0283232	ALG14	-0.0952474	0.000860721	0.0197981	ING4	0.0846686	0.041606	0.99545
FAM108A	0.170785	0.000857709	0.019521	HIST1H2BE	-0.0998349	0.00203679	0.0459037	PRICKLE1	-0.0798566	0.0638949	0.99993	CDC14B	0.0991867	0.000224932	0.00519519	SERF1	-0.0923185	0.000552401	0.0124852	MATK	-0.0815484	0.046306	0.999201	MAPK8	-0.155459	0.00127662	0.0285459	CSGALNACT1	-0.15083	0.000872216	0.0200266	LRPPRC	0.0697107	0.0418666	0.99545
INTS4	-0.0904593	0.000867688	0.0197125	IER3	0.146825	0.00205477	0.0461809	SCG2	0.104847	0.0640083	0.99993	UTP23	-0.099743	0.000225673	0.00519888	EMC8	0.11572	0.000557796	0.0125705	ZGPAT	-0.0353365	0.0463119	0.999201	RAVER1	-0.0920181	0.00128493	0.028632	SC5D	-0.109375	0.000877693	0.0201164	ALG3	0.030989	0.0420149	0.99545
NCAM1	-0.149794	0.000875244	0.0198278	PARP14	0.116517	0.00207768	0.0466125	DZIP1	-0.0359534	0.0640375	0.99993	IRGM2	0.387787	0.000225913	0.00519888	MPRIP	0.146317	0.00055816	0.0125705	TMEM91	0.0743684	0.0463963	0.999201	9530077C05RIK	0.0766806	0.00129416	0.028738	PEX6	-0.11301	0.000883245	0.0202076	VOPP1	0.0845013	0.0421656	0.99545
CMTM5	-0.216991	0.000879469	0.0198278	SLC1A2	0.0468867	0.00208423	0.0466765	RPL7L1	0.0679203	0.0641034	0.99993	OSCP1	0.126498	0.000227581	0.00521449	USP3	0.177844	0.000566469	0.012735	DESI1	0.0686443	0.0464089	0.999201	TCEANC2	0.0618761	0.00130521	0.0289334	CYTH3	-0.111621	0.000885772	0.0202293	PDCD11	0.0397455	0.042341	0.99545
RAD52	0.105053	0.000879736	0.0198278	ADRBK2	-0.0558546	0.00209785	0.0468979	SLC22A8	-0.0286001	0.0641266	0.99993	MAN2C1	-0.150326	0.000227759	0.00521449	PPP1R14A	0.0914651	0.00057233	0.0128439	EXOSC7	0.0615132	0.0464166	0.999201	NTRK2	0.241233	0.00132047	0.0292211	GUCY1A3	-0.171578	0.00089167	0.0203022	ICK	-0.0462873	0.0424012	0.99545
EIF3G	-0.123002	0.000880619	0.0198278	COPS5	0.114446	0.00211916	0.0472904	OLFML3	0.0911057	0.0641791	0.99993	SNX21	0.134025	0.000227827	0.00521449	CTSH	0.13138	0.000574675	0.0128541	CARKD	0.0619471	0.0464475	0.999201	MTFP1	0.114608	0.00132373	0.0292428	GLIPR2	0.12066	0.000892124	0.0203022	KCNH3	0.0908353	0.0424765	0.99545
STARD8	-0.0723945	0.000880639	0.0198278	P2RY6	0.104039	0.00212746	0.0473314	DBP	-0.0955211	0.0644119	0.99993	HSD3B7	-0.126751	0.00022999	0.00525322	EGLN1	0.0702955	0.000575316	0.0128541	SPTLC1	-0.0537335	0.0464486	0.999201	TIMM9	-0.0908706	0.00133138	0.0293613	KLC1	-0.241453	0.000898046	0.020374	ZFP37	-0.0967903	0.0425802	0.99545
