# Supplementary material for: Chronic Ethanol Exposure Produces Time- and Brain Region-Dependent Changes in Gene Coexpression Networks
Source: PLoS One. 2015 Mar 24;10(3):e0121522. doi: 10.1371/journal.pone.0121522 (PMC4372440; doi:10.1371/journal.pone.0121522)
Supplement: S4 Table — (XLSX) [file pone.0121522.s009.xlsx]

## Sheet: AMY
					Time 0			Time 8			Time 120
nuID	Module	Module #	Probe_Id	Fold Change	P.Value	adj.P.Val	Fold Change	P.Value	adj.P.Val	Fold Change	P.Value	adj.P.Val	geneSymbol	geneName
NXy7efR0J6yBKcdnkc	floralwhite	AMY/1	ILMN_2588249	1.6878	0.000297284	0.00940104	2.11266	1.2e-06	0.000335959	-1.00969	0.942723	0.99993	PLIN4	perilipin 4
cUQupJ7brl36goks8Q	greenyellow	AMY/2	ILMN_2777471	1.32055	0.0126044	0.100427	1.66955	1.84e-05	0.00224481	1.00886	0.934686	0.99993	H2-T23	histocompatibility 2, T region locus 23
o916uvUpZXa.dLpT_8	sienna3	AMY/3	ILMN_2618244	1.36823	0.000808784	0.0188357	1.06137	0.498566	0.801399	-1.0492	0.58496	0.99993	SLC17A7	solute carrier family 17 (sodium-dependent inorganic phosphate cotransporter), member 7
u83XiGXfhX5Hol0vhA	royalblue	AMY/4	ILMN_2771034	-1.27117	1.16e-08	7.32e-06	-1.29367	8.64e-10	1.64e-06	-1.00072	0.982751	0.99993	MFGE8	milk fat globule-EGF factor 8 protein
6URT58fh1X10lASqfo	lightgreen	AMY/5	ILMN_2940195	1.08574	0.0232054	0.143591	1.09679	0.0113696	0.124758	1.03325	0.355087	0.99993	MGST1	microsomal glutathione S-transferase 1
EYIeOKv6n0E06ukKJI	black	AMY/6	ILMN_1260389	-1.11784	0.042153	0.204683	-1.04869	0.360232	0.709415	-1.03383	0.52103	0.99993	LIN7B	lin-7 homolog B (C. elegans)
r_pKL5Skq4TYQU7ECU	blue	AMY/7	ILMN_2770471	1.07777	0.015468	0.114383	1.01902	0.529825	0.819203	1.00407	0.891959	0.99993	SLC9A1	solute carrier family 9 (sodium/hydrogen exchanger), member 1
TIR7kUnuc7_CXiulEg	brown	AMY/8	ILMN_2699003	-1.01815	0.585085	0.806521	-1.05863	0.088325	0.380836	1.01181	0.721262	0.99993	SIVA1	SIVA1, apoptosis-inducing factor
0Cl.7u7Z55akG5PnqA	cyan	AMY/9	ILMN_3015003	1.03613	0.367281	0.646517	1.02653	0.505065	0.803838	1.00499	0.898911	0.99993	NRXN2	neurexin II
fardxdvnhPeKE.3LR4	darkgreen	AMY/10	ILMN_2728682	-1.17757	0.0010182	0.0216484	-1.09595	0.0550607	0.298932	-1.02648	0.577045	0.99993	PRR18	proline rich region 18
3us7Tf.NNPvVK6IBHE	darkgrey	AMY/11	ILMN_2733888	1.02599	0.488543	0.741385	-1.01759	0.637285	0.872126	1.02332	0.533416	0.99993	SKP1A	S-phase kinase-associated protein 1A
ikfntBv_LS5P0KBJXQ	darkmagenta	AMY/12	ILMN_2687165	1.02058	0.472728	0.731646	1.0903	0.00359391	0.0633514	-1.00267	0.924981	0.99993	CHST2	carbohydrate sulfotransferase 2
HLndglxH9feiXqFe.E	darkolivegreen	AMY/13	ILMN_2647873	1.02396	0.719206	0.87934	-1.05714	0.400386	0.736307	-1.03262	0.626214	0.99993	NAV1	neuron navigator 1
r4UgHUIfBIUS4V47iI	darkorange	AMY/14	ILMN_3001013	1.19224	4.57e-09	3.83e-06	1.03354	0.165031	0.505496	1.03892	0.109389	0.99993	ARMCX5	armadillo repeat containing, X-linked 5
KRQe0Jy47.845V4t44	darkorange2	AMY/15	ILMN_2924391	1.13212	0.00312245	0.043281	1.11945	0.00867312	0.106467	-1.00924	0.817739	0.99993	PCSK2	proprotein convertase subtilisin/kexin type 2
f1_tes6CjR3mtInnqc	darkred	AMY/16	ILMN_3124083	-1.01185	0.648602	0.842667	-1.03244	0.220286	0.574603	1.00814	0.753719	0.99993	EDIL3	EGF-like repeats and discoidin I-like domains 3
TV8QiqMOx4BSn4VRNU	darkturquoise	AMY/17	ILMN_1235354	-1.01284	0.700333	0.869355	-1.01135	0.733463	0.909494	-1.01591	0.634197	0.99993	PRKAR1B	protein kinase, cAMP dependent regulatory, type I beta
rVHzvkCJF5FHXun0XE	green	AMY/18	ILMN_2710665	-1.06511	0.143999	0.400524	-1.08905	0.0503513	0.286848	-1.029	0.503857	0.99993	KCTD4	potassium channel tetramerisation domain containing 4
rquJfwo8xLfnreNS0o	grey60	AMY/19	ILMN_1247694	-1.18382	8.36e-05	0.00396474	-1.10389	0.0148561	0.145057	1.00927	0.81412	0.99993	CHORDC1	cysteine and histidine-rich domain (CHORD)-containing, zinc-binding protein 1
Z31fHcpeBV1xnsMDf4	ivory	AMY/20	ILMN_2954824	-1.12815	0.341412	0.625293	1.25199	0.0798349	0.36084	-1.01872	0.883099	0.99993	PPP1R1B	protein phosphatase 1, regulatory (inhibitor) subunit 1B
9LV3r7dXFFcxEeEiEk	lightcyan	AMY/21	ILMN_3134607	1.05838	0.0115641	0.0952528	-1.03189	0.152243	0.486727	-1.01879	0.392254	0.99993	TRIM3	tripartite motif-containing 3
o6n7Ay1FcVpU0u56V4	lightcyan1	AMY/22	ILMN_3139818	-1.01386	0.646616	0.841517	-1.00004	0.998862	0.999498	-1.01608	0.595155	0.99993	SBF1	SET binding factor 1
EnErrAmp34LuqyUoJ0	lightsteelblue1	AMY/23	ILMN_2968515	1.16479	7.69e-05	0.00377889	1.12197	0.0019934	0.0456162	1.01161	0.743614	0.99993	XPA	xeroderma pigmentosum, complementation group A
Ttd8VbPVTq.12n_iCI	lightyellow	AMY/24	ILMN_2724386	1.0344	0.12785	0.377942	1.07352	0.00216087	0.0477973	-1.01036	0.638823	0.99993	NA	NA
ZYSjJPk20BR3QlIgDQ	magenta	AMY/25	ILMN_1251845	-1.2764	0.00443552	0.0523069	1.05371	0.523959	0.816561	-1.00513	0.95017	0.99993	SLC10A4	solute carrier family 10 (sodium/bile acid cotransporter family), member 4
9f7X_cXu844dDun_70	mediumpurple3	AMY/26	ILMN_2903440	1.08658	0.0155161	0.114587	1.01739	0.604112	0.855848	-1.03634	0.285329	0.99993	HNRPDL	heterogeneous nuclear ribonucleoprotein D-like
0YE9fteworhIpIe4Vo	midnightblue	AMY/27	ILMN_2823269	-1.04523	0.22607	0.509888	-1.06586	0.0835177	0.370687	-1.01676	0.646817	0.99993	RCAN3	regulator of calcineurin 3
Ws6axNIFomunS68Ikc	orange	AMY/28	ILMN_3153614	-1.05635	0.054415	0.236978	-1.024	0.380911	0.72345	-1.03752	0.176239	0.99993	TMEM70	transmembrane protein 70
oUtAuQhxcVHlOAFPko	orangered4	AMY/29	ILMN_1237375	-1.04733	0.527039	0.768545	1.03559	0.632118	0.870412	-1.06148	0.415134	0.99993	SCD1	stearoyl-Coenzyme A desaturase 1
QL8vUB0iV7X_iKtBVI	paleturquoise	AMY/30	ILMN_1233455	-1.10334	0.00498308	0.056198	-1.03592	0.310998	0.664327	1.06519	0.0641791	0.99993	OLFML3	olfactomedin-like 3
QYEtyx_V.ncUgR_.6o	pink	AMY/31	ILMN_1214486	1.04627	0.0562103	0.241126	-1.00332	0.88624	0.964368	-1.03673	0.137955	0.99993	TK2	thymidine kinase 2, mitochondrial
rWlcUTUgupT3UG4fdQ	plum1	AMY/32	ILMN_2686611	-1.13255	1.82e-06	0.000322967	-1.0989	0.000144362	0.0082588	1.02714	0.244516	0.99993	ACSBG1	acyl-CoA synthetase bubblegum family member 1
Ehf0FX_Pkvvb_oqDE8	purple	AMY/33	ILMN_2753219	1.04669	0.370696	0.649349	-1.0068	0.893763	0.967929	1.01415	0.782051	0.99993	RPL36A	ribosomal protein L36A
QsudAtxXBOEth17n7I	red	AMY/34	ILMN_1235433	1.04219	0.118593	0.361863	-1.01326	0.614588	0.861669	-1.0195	0.46106	0.99993	BMP3	bone morphogenetic protein 3
Qd7_S_Hsbg3.CGXVUA	saddlebrown	AMY/35	ILMN_2615081	1.08756	0.0421132	0.204683	-1.13373	0.00308064	0.0572495	-1.01942	0.634036	0.99993	C2CD4C	C2 calcium-dependent domain containing 4C
uSlHoDN4lUdJ5xQwJI	salmon	AMY/36	ILMN_2664319	-1.13435	1.73e-05	0.00141116	-1.05976	0.0318955	0.227503	-1.02419	0.366669	0.99993	IRF3	interferon regulatory factor 3
NoiD55C_14.XRORUhU	skyblue	AMY/37	ILMN_2946905	-1.04925	0.107471	0.343133	-1.13247	0.00010606	0.00691646	-1.04071	0.17958	0.99993	SLC25A38	solute carrier family 25, member 38
Nev5S.BNJS0orIXcRU	skyblue3	AMY/38	ILMN_1228822	-1.12019	3.57e-06	0.000467954	-1.0419	0.0535868	0.295809	1.02937	0.168973	0.99993	TSGA14	testis specific gene A14
TnlLed6n7ksrdxOpS8	steelblue	AMY/39	ILMN_2914295	1.0027	0.942533	0.97443	1.02272	0.548559	0.829953	-1.03511	0.358043	0.99993	TMEM160	transmembrane protein 160
KLtfnO1yveyOVt3qtU	tan	AMY/40	ILMN_2604070	-1.05355	0.411294	0.684209	-1.0116	0.855297	0.952934	1.04678	0.471128	0.99993	CELSR3	cadherin, EGF LAG seven-pass G-type receptor 3 (flamingo homolog, Drosophila)
NqvO4USekK4RsnpKDE	turquoise	AMY/41	ILMN_2623112	-1.05658	0.396711	0.673179	-1.03549	0.590378	0.850879	-1.02208	0.735763	0.99993	FAM168A	family with sequence similarity 168, member A
0Q1ecJdx3kqIZh6adQ	violet	AMY/42	ILMN_2864497	1.05868	0.215862	0.499759	1.10316	0.042552	0.264597	1.03197	0.491976	0.99993	NCDN	neurochondrin
0fy6E_VP_CuU98glCA	white	AMY/43	ILMN_2729861	1.07495	0.0197317	0.131607	1.02542	0.404835	0.738933	-1.00013	0.996429	0.99993	BZW1	basic leucine zipper and W2 domains 1
u7vkdJinHqI59LtfRI	yellow	AMY/44	ILMN_2780489	-1.03449	0.232666	0.516006	-1.01677	0.555854	0.834877	1.02585	0.367347	0.99993	FH1	fumarate hydratase 1
Qvu8p_zOstbU5_s.dc	yellowgreen	AMY/45	ILMN_1251624	1.17741	0.0166813	0.119426	-1.19823	0.00847638	0.1049	1.0944	0.176476	0.99993	NXPH2	neurexophilin 2

## Sheet: NAC
					Time 0			Time 8			Time 120
nuID	Module	Module #	Probe_Id	Fold Change	P.Value	adj.P.Val	Fold Change	P.Value	adj.P.Val	Fold Change	P.Value	adj.P.Val	geneSymbol	geneName
u83XiGXfhX5Hol0vhA	magenta	NAC/1	ILMN_2771034	-1.27418	1.73e-06	0.000190833	-1.21134	4.66e-05	0.00227182	1.01016	0.812775	0.999201	MFGE8	milk fat globule-EGF factor 8 protein
HiX9Rc64EuSE4M43ZQ	yellowgreen	NAC/2	ILMN_1250356	1.38	0.000238572	0.00533498	1.29122	0.00275415	0.035247	-1.00133	0.986931	0.999201	GJB6	gap junction protein, beta 6
NXy7efR0J6yBKcdnkc	darkred	NAC/3	ILMN_2588249	1.92722	1.35e-05	0.000784827	2.37533	3.32e-08	1.2e-05	-1.01286	0.921831	0.999201	PLIN4	perilipin 4
NrTGVfcXRwdR4TrsDo	lightgreen	NAC/4	ILMN_1258526	1.49417	1.25e-08	7.91e-06	1.3484	2.71e-06	0.000311502	1.06364	0.287638	0.999201	LGALS3BP	lectin, galactoside-binding, soluble, 3 binding protein
oof8dCet.fVS7KkNeU	orange	NAC/5	ILMN_1253304	1.14592	0.0412098	0.166856	-1.27823	0.000448374	0.0107482	-1.08304	0.22477	0.999201	STMN2	stathmin-like 2
6SpLiBxccZMlPn063U	black	NAC/6	ILMN_2687391	-1.26395	5.79e-10	1.05e-06	-1.07675	0.0133507	0.0940344	1.00524	0.856348	0.999201	WDR78	WD repeat domain 78
WTQVH3nt54otbuKU4k	blue	NAC/7	ILMN_1221045	-1.00569	0.83717	0.923646	-1.02606	0.353943	0.62533	-1.03544	0.211197	0.999201	PRKCZ	protein kinase C, zeta
NqvO4USekK4RsnpKDE	brown	NAC/8	ILMN_2623112	1.00876	0.845101	0.928107	-1.01845	0.682279	0.857989	-1.03023	0.505368	0.999201	FAM168A	family with sequence similarity 168, member A
E7pI0ToEShJmQRGpEQ	cyan	NAC/9	ILMN_1219682	-1.00392	0.884913	0.948779	1.06817	0.0180717	0.114857	1.005	0.858322	0.999201	HDAC4	histone deacetylase 4
lWu3ofTm_u3kfid.u0	darkgreen	NAC/10	ILMN_1230423	-1.0151	0.190679	0.422675	-1.01277	0.282826	0.560061	-1.00273	0.816131	0.999201	SH3PXD2B	SH3 and PX domains 2B
c0rHdgr7fnpXuuvlDo	darkgrey	NAC/11	ILMN_1221920	-1.14949	3.78e-05	0.0015147	1.03567	0.239193	0.513564	1.04815	0.116586	0.999201	PLEKHG3	pleckstrin homology domain containing, family G (with RhoGef domain) member 3
37FS3Vd9dL.1TegN6I	darkmagenta	NAC/12	ILMN_2685770	1.09625	4.14e-05	0.00162909	1.01763	0.392125	0.658042	-1.00497	0.807629	0.999201	VANGL2	vang-like 2 (van gogh, Drosophila)
x1Sj1B6q1UB0F5d.kc	darkolivegreen	NAC/13	ILMN_2787238	-1.04389	0.346706	0.588572	1.08116	0.0909097	0.299227	-1.07023	0.139936	0.999201	HPCA	hippocalcin
6XaoV5X.v6311wwEKU	darkorange	NAC/14	ILMN_1229202	-1.03735	0.0346651	0.150147	1.00983	0.564097	0.786145	-1.0056	0.741639	0.999201	1700084C01RIK	RIKEN cDNA 1700084C01 gene
riUSc9C0SE3SinmqU4	darkturquoise	NAC/15	ILMN_2990197	1.11083	0.000935863	0.0136309	1.08234	0.0105934	0.0822079	1.03647	0.23359	0.999201	BOLA3	bolA-like 3 (E. coli)
6tXSTX7dSV4oBFwIgk	green	NAC/16	ILMN_3068535	-1.02024	0.402491	0.639289	-1.04931	0.048349	0.208147	-1.04168	0.103151	0.999201	TMEM201	transmembrane protein 201
3Y5eUpofB6L3O791fU	greenyellow	NAC/17	ILMN_2920503	-1.14575	0.0883759	0.269468	-1.25532	0.00734841	0.0648145	-1.05072	0.560559	0.999201	TBR1	T-box brain gene 1
iS1Jdao0m_VFDpA1As	grey60	NAC/18	ILMN_2528345	-1.20158	7.52e-07	0.000110707	-1.00746	0.816739	0.923322	-1.01321	0.692653	0.999201	ZFHX2	zinc finger homeobox 2
BlStwe44_vz63ENUl4	lightcyan	NAC/19	ILMN_3154457	-1.0672	0.132775	0.343892	-1.04702	0.285207	0.562802	-1.07726	0.0866202	0.999201	PJA2	praja 2, RING-H2 motif containing
cX26Ex0Tp_6O.dw9P0	lightyellow	NAC/20	ILMN_1216539	-1.008	0.625733	0.802551	1.10105	3.94e-07	7.45e-05	1.01711	0.30156	0.999201	NAT8	N-acetyltransferase 8 (GCN5-related, putative)
Te9b3r6v3U74vaLvcI	midnightblue	NAC/21	ILMN_1257630	-1.27423	6.72e-07	0.000106341	-1.14884	0.00186137	0.0272746	-1.05047	0.246813	0.999201	SOGA2	SOGA family member 2
6Tj5XmXLxL1H1.jnWw	paleturquoise	NAC/22	ILMN_1235470	-1.15833	1.02e-06	0.000132506	-1.05843	0.0278309	0.150321	1.04807	0.0759469	0.999201	HNRNPC	heterogeneous nuclear ribonucleoprotein C
uS36aXoOCyJu67tCHc	pink	NAC/23	ILMN_2766455	1.0568	0.00826239	0.0582927	1.12939	2.33e-07	5.07e-05	1.04176	0.0465991	0.999201	LRRC8D	leucine rich repeat containing 8D
K6ZVFXXiOg6HY.iQlM	purple	NAC/24	ILMN_2761594	1.24498	2.69e-06	0.000252595	1.25346	7.99e-07	0.000125888	-1.00665	0.866946	0.999201	CIRBP	cold inducible RNA binding protein
fOvp76f9F3rXu0eJtA	red	NAC/25	ILMN_2648967	1.2978	2.7e-07	6.06e-05	1.15978	0.00128104	0.0218814	-1.01175	0.787749	0.999201	ARRDC4	arrestin domain containing 4
ro7ojqWBxOxQtUhA.g	royalblue	NAC/26	ILMN_1257575	1.051	0.0940474	0.279624	-1.016	0.587831	0.801398	1.03458	0.264573	0.999201	CST3	cystatin C
rYIqLr0WK09_XteWgA	saddlebrown	NAC/27	ILMN_1213872	1.01476	0.593741	0.780783	-1.01244	0.652568	0.841256	1.02787	0.319033	0.999201	SUPT3	suppressor of Ty 3
fjiVyXOv3d__QQAz.U	salmon	NAC/28	ILMN_1217191	1.01272	0.57211	0.768297	-1.01182	0.599532	0.809072	-1.01134	0.614194	0.999201	FMN2	formin 2
imnLhJghItrks4UVQ0	sienna3	NAC/29	ILMN_2650775	-1.00286	0.872765	0.943024	1.04666	0.0135627	0.0948938	1.02437	0.181623	0.999201	NOL12	nucleolar protein 12
TSDeIxHyd5dxqcPVdE	skyblue	NAC/30	ILMN_1216469	-1.11539	0.0108965	0.0700084	1.15907	0.00117026	0.0206008	-1.0255	0.543014	0.999201	KCNAB1	potassium voltage-gated channel, shaker-related subfamily, beta member 1
WSoLnme.s.ut6n.eXI	steelblue	NAC/31	ILMN_2617112	-1.04283	0.167433	0.394343	-1.00549	0.855583	0.940681	-1.01059	0.726148	0.999201	HDGFRP2	hepatoma-derived growth factor, related protein 2
ogqKABuF6OqudLp9T8	tan	NAC/32	ILMN_2634108	-1.04309	0.293257	0.53856	1.10947	0.0119849	0.0876914	1.02335	0.563502	0.999201	AP1S1	adaptor protein complex AP-1, sigma 1
9tQBf3XC17pwzfu7ts	turquoise	NAC/33	ILMN_3133817	1.13137	0.00323516	0.0307644	-1.00883	0.819403	0.924178	1.03612	0.359047	0.999201	ARHGAP12	Rho GTPase activating protein 12
9rT7i4_d.f8fL9E99c	violet	NAC/34	ILMN_2459155	-1.05649	0.221094	0.46011	-1.12437	0.0140448	0.0970334	1.01653	0.712938	0.999201	ZBTB18	zinc finger and BTB domain containing 18
rCSkjXjtSJJXpxEqAY	white	NAC/35	ILMN_2955535	-1.11775	1.37e-06	0.000158003	-1.06768	0.00204194	0.0287805	-1.00732	0.716996	0.999201	RMND1	required for meiotic nuclear division 1 homolog (S. cerevisiae)
ZQkLp6Ov9gLrPMOeSg	yellow	NAC/36	ILMN_2497616	1.00902	0.842373	0.926691	-1.00284	0.948229	0.980283	1.01712	0.697317	0.999201	NA	NA

## Sheet: PFC
					Time 0			Time 8			Time 120
nuID	Module	Module #	Probe_Id	Fold Change	P.Value	adj.P.Val	Fold Change	P.Value	adj.P.Val	Fold Change	P.Value	adj.P.Val	geneSymbol	geneName
cB.egUgpa5jqQK4DO4	grey60	PFC/1	ILMN_1242466	1.3561	0.000305824	0.0119407	1.19565	0.0216926	0.145772	1.03735	0.627617	0.99545	PSMB9	proteasome (prosome, macropain) subunit, beta type 9 (large multifunctional peptidase 2)
T5H.fVCrScpHR6kat0	darkturquoise	PFC/2	ILMN_2995549	-1.29911	6.2e-05	0.00430066	1.3415	1.05e-05	0.000955815	1.0256	0.671518	0.99545	GALNT9	UDP-N-acetyl-alpha-D-galactosamine:polypeptide N-acetylgalactosaminyltransferase 9
i.64WTWKmnooLqQUpU	black	PFC/3	ILMN_1216042	1.1471	0.0463464	0.231102	-1.14049	0.0559098	0.252766	1.01337	0.843769	0.999025	APOE	apolipoprotein E
rTdXRD9RVIV0ywSjiU	blue	PFC/4	ILMN_2591127	1.01209	0.777935	0.912771	1.007	0.874202	0.951007	1.11523	0.0134415	0.897955	GM5069	glyceraldehyde-3-phosphate dehydrogenase pseudogene
0eUlypJ3VF1OUC3.Tw	brown	PFC/5	ILMN_1255510	-1.05073	0.242865	0.558413	1.01451	0.732123	0.890776	-1.00357	0.932506	0.999639	LMNA	lamin A
BjWS6TvenmfcpKC3kQ	cyan	PFC/6	ILMN_1256673	-1.08145	0.0366436	0.204364	1.00179	0.960922	0.984342	1.03832	0.306516	0.99545	UQCRC1	ubiquinol-cytochrome c reductase core protein 1
fOvp76f9F3rXu0eJtA	darkgreen	PFC/7	ILMN_2648967	1.28206	2.69e-06	0.00055522	1.12778	0.00987274	0.0879396	-1.02424	0.593777	0.99545	ARRDC4	arrestin domain containing 4
xf4P73y_9PUtdwt0.Y	darkgrey	PFC/8	ILMN_2752300	-1.03449	0.231584	0.546895	-1.01036	0.714233	0.880697	-1.01877	0.509462	0.99545	4930452B06RIK	RIKEN cDNA 4930452B06 gene
rquJfwo8xLfnreNS0o	darkmagenta	PFC/9	ILMN_1247694	-1.14253	0.00267189	0.0451234	-1.07782	0.080469	0.309713	1.03952	0.360005	0.99545	CHORDC1	cysteine and histidine-rich domain (CHORD)-containing, zinc-binding protein 1
fvd6HhK413wF_3uvFY	darkolivegreen	PFC/10	ILMN_2727847	1.01792	0.71082	0.880823	-1.02167	0.654706	0.84874	-1.01512	0.75402	0.99545	NA	NA
Wlr3KiC4qhKLwu1doE	darkorange	PFC/11	ILMN_2941728	1.01864	0.533087	0.789634	1.02973	0.324448	0.620517	1.03124	0.284647	0.99545	NENF	neuron derived neurotrophic factor
NMUlykIDEKlIKF602U	darkred	PFC/12	ILMN_1249670	-1.08637	0.0111914	0.104925	1.11178	0.00148881	0.0281429	1.04383	0.177496	0.99545	PDIA4	protein disulfide isomerase associated 4
WmLuddnUF_CcatKLKQ	green	PFC/13	ILMN_1213978	1.38465	0.022747	0.157099	-1.36443	0.0292307	0.174826	-1.07018	0.612891	0.99545	PTPRO	protein tyrosine phosphatase, receptor type, O
HeQEe4OeeIG1VTo6f8	greenyellow	PFC/14	ILMN_2825020	-1.04097	0.365619	0.673858	-1.03993	0.377468	0.666227	1.03457	0.443225	0.99545	RASSF5	Ras association (RalGDS/AF-6) domain family member 5
uqFSCnUV_QeRBd.EFo	lightcyan	PFC/15	ILMN_1247302	1.07989	0.0167426	0.131628	-1.02129	0.484216	0.750412	1.0185	0.542319	0.99545	3010026O09RIK	RIKEN cDNA 3010026O09 gene
Klo44Ok4J4uliI_O9g	lightgreen	PFC/16	ILMN_1239021	-1.12634	0.00111915	0.0261063	-1.09965	0.00790462	0.0759968	1.00108	0.975034	0.999639	HNRNPM	heterogeneous nuclear ribonucleoprotein M
c9cLoegkVu22V._x74	lightyellow	PFC/17	ILMN_2757807	1.29204	1.32e-06	0.000320814	-1.07176	0.150804	0.42984	-1.03554	0.44966	0.99545	FAM214A	family with sequence similarity 214, member A
cje7yj3Hi4s.MB6d4k	magenta	PFC/18	ILMN_2512541	-1.0603	0.0463657	0.231108	1.04443	0.12234	0.384389	-1.00577	0.8359	0.998992	UBE2N	ubiquitin-conjugating enzyme E2N
u2ILj4QgW15Ib5pdU4	midnightblue	PFC/19	ILMN_2669714	-1.11821	0.00681395	0.0800156	-1.12961	0.00250651	0.0377595	-1.01027	0.78933	0.996056	CTSA	cathepsin A
KS564or5IJDouFv1KU	orange	PFC/20	ILMN_2973925	1.25934	2.24e-05	0.00226477	1.15367	0.00679004	0.0698318	1.02889	0.560933	0.99545	POP5	processing of precursor 5, ribonuclease P/MRP family (S. cerevisiae)
uRkRqYggvSeVTe4gmc	paleturquoise	PFC/21	ILMN_1218206	1.01761	0.651276	0.851669	1.22637	1.79e-06	0.000322955	1.07699	0.0515268	0.99545	KLF13	Kruppel-like factor 13
l389Hh3iLRH925E1lk	pink	PFC/22	ILMN_1217753	-1.30178	2.87e-09	5.19e-06	-1.04768	0.199414	0.493251	1.01857	0.609535	0.99545	SRPK1	serine/arginine-rich protein specific kinase 1
KRTGSTkRurfXcUTp2c	purple	PFC/23	ILMN_2914957	1.03018	0.477586	0.754936	1.01953	0.6435	0.843663	1.00311	0.940652	0.999639	ZNHIT3	zinc finger, HIT type 3
BfU6dV68tXMreOdZUc	red	PFC/24	ILMN_2595600	-1.22674	6.01e-05	0.00419572	1.0953	0.0539227	0.24842	1.00536	0.904661	0.999639	RPH3A	rabphilin 3A
6IuER7Z_X0qOed3BUk	royalblue	PFC/25	ILMN_3139253	-1.08208	0.072975	0.298159	1.04498	0.311288	0.610968	1.02354	0.590809	0.99545	BTBD11	BTB (POZ) domain containing 11
NlO_6gegqBExEiFfm4	saddlebrown	PFC/26	ILMN_1229990	1.16021	0.0151765	0.124613	1.10868	0.0864556	0.32192	-1.0355	0.556382	0.99545	AGXT2L1	alanine-glyoxylate aminotransferase 2-like 1
97tXH16qfiCdouvtBE	salmon	PFC/27	ILMN_2942492	-1.07449	0.0297829	0.18177	-1.19259	1.71e-06	0.000318238	-1.00126	0.968803	0.999639	RBM5	RNA binding motif protein 5
rWrlNRwqrssTSi_XFE	skyblue	PFC/28	ILMN_2752431	1.06016	0.269098	0.586905	1.06083	0.264007	0.566171	1.04928	0.361777	0.99545	ITPKA	inositol 1,4,5-trisphosphate 3-kinase A
KHUb6XgB_p76SOp42U	steelblue	PFC/29	ILMN_2879534	1.01623	0.613337	0.831675	-1.05726	0.085147	0.318897	-1.00856	0.788697	0.996056	EXTL1	exostoses (multiple)-like 1
3Sdyumll0E0vXQGB7c	tan	PFC/30	ILMN_2702628	-1.00247	0.927328	0.974207	1.0551	0.0525644	0.244868	1.06136	0.0321682	0.99545	RILPL1	Rab interacting lysosomal protein-like 1
oqzrKx4vyJJc136NuY	turquoise	PFC/31	ILMN_1227113	-1.04677	0.492132	0.762834	1.05829	0.395179	0.682562	1.01235	0.853296	0.999025	NA	NA
uh0j.iTQgLRVoo3SmQ	violet	PFC/32	ILMN_2740464	-1.05201	0.0133333	0.115868	1.03441	0.103573	0.354137	-1.00146	0.94134	0.999639	IL1RAP	interleukin 1 receptor accessory protein
ERR_54H_B5RSPNTXXU	white	PFC/33	ILMN_2682811	-1.11581	0.00181515	0.0353528	1.01931	0.565747	0.798566	1.02989	0.377596	0.99545	RNF14	ring finger protein 14
3e6MRH979R8LgHtqf4	yellow	PFC/34	ILMN_2802611	-1.21223	0.107638	0.36962	1.05388	0.645235	0.844393	-1.19135	0.129134	0.99545	TM9SF2	transmembrane 9 superfamily member 2
