# Supplementary material for: Chronic Ethanol Exposure Produces Time- and Brain Region-Dependent Changes in Gene Coexpression Networks
Source: PLoS One. 2015 Mar 24;10(3):e0121522. doi: 10.1371/journal.pone.0121522 (PMC4372440; doi:10.1371/journal.pone.0121522)
Supplement: S5 Table — (XLSX) [file pone.0121522.s010.xlsx]

## Sheet: Sheet1
PFC Cluster 2 maSigPro
Probe_ID	Gene symbol	0 hr			8hr			120 hr
		Fold change	P.Value	Direction	Fold change	P.Value	Direction	Fold change	P.Value	Direction
ILMN_1214228	Bdnf	0.934976	0.0257535	Down-regulated	1.21158	2.13574e-08	Up-regulated	0.996997	0.915374	Unchanged
ILMN_1222084	Rem2	0.97199	0.107026	Unchanged	1.10058	8.07032e-07	Up-regulated	0.982352	0.291595	Unchanged
ILMN_1227605	Adcyap1	0.969364	0.52434	Unchanged	1.37788	3.93114e-08	Up-regulated	0.996776	0.947193	Unchanged
ILMN_1233371	Sorcs3*	0.929175	0.0199406	Down-regulated	1.15845	9.51161e-06	Up-regulated	0.950859	0.0933602	Unchanged
ILMN_2592486	Pglyrp1	1.02051	0.492791	Unchanged	1.29381	8.62094e-11	Up-regulated	0.997818	0.941005	Unchanged
ILMN_2630605	Fscn1	0.910499	0.0100852	Down-regulated	1.15983	0.000107211	Up-regulated	0.99066	0.789247	Unchanged
ILMN_2634083	Cdkn1a*	1.13255	0.0603609	Unchanged	1.53458	3.68638e-08	Up-regulated	0.982375	0.784372	Unchanged
ILMN_2643049	Chst8	0.941045	0.175158	Unchanged	1.26494	5.9324e-06	Up-regulated	1.00225	0.959615	Unchanged
ILMN_2654624	AI593442	0.943971	0.0996606	Unchanged	1.21049	1.52795e-06	Up-regulated	0.99606	0.905616	Unchanged
ILMN_2699052	Nrn1	0.800792	0.000129243	Down-regulated	1.29536	1.37842e-05	Up-regulated	0.967817	0.540398	Unchanged
ILMN_2722769	Ttpal	0.970651	0.122079	Unchanged	1.08936	7.36365e-05	Up-regulated	1.01279	0.504731	Unchanged
ILMN_2840430	Fam20a	1.01872	0.49349	Unchanged	1.28563	1.42471e-11	Up-regulated	0.993137	0.798811	Unchanged
ILMN_2846776	Cdkn1a*	1.05628	0.102472	Unchanged	1.25566	1.31635e-08	Up-regulated	1.02891	0.390172	Unchanged
ILMN_2891583	Car12	0.965147	0.0204002	Down-regulated	1.08247	3.37321e-06	Up-regulated	0.995524	0.802154	Unchanged
ILMN_2925923	Vgf	0.905334	0.0805692	Unchanged	1.43214	6.6541e-08	Up-regulated	0.974616	0.646168	Unchanged
ILMN_2992403	2810452K22Rik	1.01705	0.608457	Unchanged	1.19743	3.62767e-06	Up-regulated	1.0022	0.948625	Unchanged
ILMN_3101483	Sorcs3*	0.909731	0.0119521	Down-regulated	1.18227	3.06622e-05	Up-regulated	0.979655	0.572003	Unchanged
AMY Cluster 2 maSigPro
Probe_ID	Gene symbol	0 hr			8hr			120 hr
		Fold change	P.Value	Direction	Fold change	P.Value	Direction	Fold change	P.Value	Direction
ILMN_1216746	B2m*	2.06209	1.45089e-06	Up-regulated	2.32014	3.13564e-08	Up-regulated	1.34221	0.0236448	Up-regulated
ILMN_1221817	Cd74	2.20843	1.38098e-05	Up-regulated	2.31932	1.05198e-05	Up-regulated	1.00461	0.982397	Unchanged
ILMN_1225764	Mfsd2	1.18619	0.0114698	Up-regulated	1.47584	3.04471e-07	Up-regulated	0.96516	0.586757	Unchanged
ILMN_1228657	Fcgr2b	1.04602	0.0127313	Up-regulated	1.11657	4.62083e-08	Up-regulated	1.02211	0.198082	Unchanged
ILMN_1242466	Psmb9	1.28996	0.000212335	Up-regulated	1.42756	1.15226e-06	Up-regulated	1.01989	0.747431	Unchanged
ILMN_2592486	Pglyrp1	1.04061	0.154392	Unchanged	1.20947	1.35052e-08	Up-regulated	0.999203	0.976993	Unchanged
ILMN_2603837	Htatip2	1.10558	4.13675e-05	Up-regulated	1.09142	0.000396373	Up-regulated	0.988115	0.590122	Unchanged
ILMN_2629776	Pcsk4	1.10362	5.57141e-09	Up-regulated	1.03821	0.00899832	Up-regulated	0.994175	0.672535	Unchanged
ILMN_2690603	Spp1	1.05578	0.0153313	Up-regulated	1.11863	2.73677e-06	Up-regulated	0.972918	0.208371	Unchanged
ILMN_2714822	Sec63	1.15954	4.77767e-10	Up-regulated	1.11155	5.06781e-07	Up-regulated	0.993049	0.699939	Unchanged
ILMN_2739999	B2m*	2.14092	3.06321e-07	Up-regulated	2.39809	6.45941e-09	Up-regulated	1.30372	0.0350677	Up-regulated
ILMN_2810539	EG630499	1.28674	6.75427e-05	Up-regulated	1.29558	8.34322e-05	Up-regulated	1.02913	0.702589	Unchanged
ILMN_2835683	EG667977	1.35284	7.11236e-07	Up-regulated	1.41575	3.83497e-08	Up-regulated	1.05399	0.301778	Unchanged
ILMN_2863837	Alox5ap	1.13348	4.12098e-05	Up-regulated	1.1482	8.83572e-06	Up-regulated	0.991479	0.757666	Unchanged
ILMN_2942353	Ccl25	1.13164	2.71409e-05	Up-regulated	1.12531	1.98538e-05	Up-regulated	1.01784	0.476674	Unchanged
NAC Cluster 3 maSigPro
Probe_ID	Gene symbol	0 hr			8hr			120 hr
		Fold change	P.Value	Direction	Fold change	P.Value	Direction	Fold change	P.Value	Direction
ILMN_1223179	H2-T23*	1.21532	2.70885e-07	Up-regulated	1.27282	8.79354e-10	Up-regulated	1.02402	0.448871	Unchanged
ILMN_1225764	Mfsd2	1.26064	8.13697e-06	Up-regulated	1.46191	6.20404e-11	Up-regulated	0.971828	0.522155	Unchanged
ILMN_1237378	Scg2	1.0689	0.0979354	Unchanged	1.36292	1.58494e-09	Up-regulated	0.995163	0.902631	Unchanged
ILMN_1242466	Psmb9	1.14998	4.20673e-05	Up-regulated	1.17744	1.83133e-06	Up-regulated	1.03029	0.335591	Unchanged
ILMN_2592486	Pglyrp1	0.955072	0.0513432	Unchanged	1.24839	6.62412e-13	Up-regulated	0.984187	0.475952	Unchanged
ILMN_2612283	Gata2	1.05024	0.0029733	Up-regulated	1.10479	9.50775e-08	Up-regulated	0.997325	0.859426	Unchanged
ILMN_2642339	Slc1a2	1.00592	0.613412	Unchanged	1.04869	1.88352e-05	Up-regulated	0.997671	0.806589	Unchanged
ILMN_2646625	Jun	1.19941	2.00155e-08	Up-regulated	1.09843	0.00102231	Up-regulated	1.00833	0.757637	Unchanged
ILMN_2670508	H2-M3	1.11621	2.15518e-07	Up-regulated	1.09697	5.72107e-06	Up-regulated	1.038	0.0439679	Up-regulated
ILMN_2746738	Htra1*	1.26186	0.000199145	Up-regulated	1.3874	8.63009e-07	Up-regulated	0.979918	0.725485	Unchanged
ILMN_2756435	Cebpb	1.17406	1.97607e-06	Up-regulated	1.12689	0.000191341	Up-regulated	0.997863	0.942317	Unchanged
ILMN_2777471	H2-T23*	1.35047	2.34708e-06	Up-regulated	1.42191	9.9438e-08	Up-regulated	1.05317	0.356107	Unchanged
ILMN_2785350	Il17rc	1.05298	7.81159e-05	Up-regulated	1.06583	2.68313e-06	Up-regulated	1.01963	0.108584	Unchanged
ILMN_2810539	EG630499	1.11488	9.69872e-05	Up-regulated	1.17588	2.22903e-08	Up-regulated	1.04466	0.131848	Unchanged
ILMN_2835683	EG667977	1.23321	2.98213e-08	Up-regulated	1.29003	9.33847e-11	Up-regulated	1.04533	0.148459	Unchanged
ILMN_2836710	Cd151	1.0726	8.23235e-05	Up-regulated	1.09482	1.23713e-06	Up-regulated	1.00831	0.611822	Unchanged
ILMN_2924419	H2-Q7	1.06355	0.0116043	Up-regulated	1.13759	8.7481e-07	Up-regulated	1.02119	0.337409	Unchanged
ILMN_2942353	Ccl25	1.13411	3.78731e-07	Up-regulated	1.12012	7.85012e-07	Up-regulated	1.03879	0.059363	Unchanged
ILMN_2966104	Htra1*	1.26354	4.47944e-05	Up-regulated	1.38012	1.5071e-07	Up-regulated	1.01624	0.76456	Unchanged
ILMN_3089584	Cd74	1.78134	8.08237e-05	Up-regulated	2.0614	1.08993e-06	Up-regulated	1.00403	0.978177	Unchanged
ILMN_3150811	Tsc22d3	1.36026	0.000910825	Up-regulated	1.89704	2.69859e-09	Up-regulated	1.01056	0.904013	Unchanged
Liver Cluster 2 maSigPro
Probe_ID	Gene symbol	0 hr			8hr			120 hr
		Fold change	P.Value	Direction	Fold change	P.Value	Direction	Fold change	P.Value	Direction
ILMN_1219188	Akr1b8	1.01548	0.0865478	Unchanged	1.06518	1.23487e-08	Up-regulated	1.03796	0.000893001	Up-regulated
ILMN_1224077	Vav1	1.11372	0.000115324	Up-regulated	1.11374	0.000115112	Up-regulated	0.99835	0.948521	Unchanged
ILMN_1230485	Csf1r	1.03974	0.00949292	Up-regulated	1.05637	0.000190912	Up-regulated	0.984777	0.269906	Unchanged
ILMN_1244169	Sftpd	1.16304	7.62977e-06	Up-regulated	1.17879	1.69306e-06	Up-regulated	0.989372	0.72134	Unchanged
ILMN_1250704	Rcsd1	1.13921	5.14571e-06	Up-regulated	1.17231	1.1094e-07	Up-regulated	0.983728	0.516724	Unchanged
ILMN_2488599	Rims3	1.0829	3.56165e-06	Up-regulated	1.07485	3.09673e-05	Up-regulated	1.01262	0.406904	Unchanged
ILMN_2597868	Lgmn	1.53953	1.12929e-06	Up-regulated	1.37367	0.00014843	Up-regulated	0.996484	0.963444	Unchanged
ILMN_2644350	Thy1	1.04244	0.0939013	Unchanged	1.11706	0.000126615	Up-regulated	1.02405	0.299478	Unchanged
ILMN_2702159	Clec4f	1.31053	5.40672e-05	Up-regulated	1.3517	1.02333e-05	Up-regulated	1.00765	0.900279	Unchanged
ILMN_2770066	LOC100044439	1.05733	0.00209848	Up-regulated	1.14836	7.9788e-10	Up-regulated	0.998908	0.949105	Unchanged
ILMN_2778655	Vcam1	2.02181	1.4059e-09	Up-regulated	1.98712	2.6283e-09	Up-regulated	0.987098	0.888665	Unchanged
ILMN_2845080	Psap	1.28585	5.79514e-06	Up-regulated	1.27333	1.12476e-05	Up-regulated	0.975634	0.615403	Unchanged
ILMN_2854004	Spic	1.11996	0.000386735	Up-regulated	1.14612	1.96114e-05	Up-regulated	1.00109	0.969726	Unchanged
ILMN_2922560	Slc16a9	1.1089	8.70091e-06	Up-regulated	1.10174	4.0817e-05	Up-regulated	0.994784	0.799601	Unchanged
ILMN_2993314	Clec4n	1.13979	8.69864e-05	Up-regulated	1.13086	0.00019622	Up-regulated	1.01209	0.702451	Unchanged
ILMN_3139253	Btbd11	1.0999	2.84439e-06	Up-regulated	1.11855	1.16675e-07	Up-regulated	1.00929	0.604664	Unchanged
